# Supplementary material for: Therapeutic timing limitations of postnatal darbepoetin in a valproic acid rat model of Autism Spectrum Disorder
Source: PLoS One. 2025 Nov 24;20(11):e0337294. doi: 10.1371/journal.pone.0337294 (PMC12643318; doi:10.1371/journal.pone.0337294)
Supplement: S1 File — (XLSX) [file pone.0337294.s001.xlsx]

## Sheet: SOCIABILITY
════════════════════════════════════════
SOCIAL PREFERENCE INDEX
════════════════════════════════════════
Test Selection					Kruskal-Wallis	H = 15.992	p = 0.00114	ε² = 0.217		Two-Way ANOVA						Group (N)	Mean	SD	SE
Normality (Shapiro-Wilk)										Source	SS	df	F	p		Control (16)	0.737	0.127	0.032
Control	W = 0.934	p = 0.28136	✓ Normal		Dunn's Test (Holm-Bonferroni)					C(vpa)	1.550	1	13.268	0.00056		DPO (16)	0.635	0.152	0.038
DPO	W = 0.925	p = 0.20482	✓ Normal		DPO < Control	Δ = -0.103	p = 0.26716	d = -0.733		C(dpo)	0.008	1	0.064	0.80066		VPA (16)	0.345	0.491	0.123
VPA	W = 0.864	p = 0.02195	✗ Non-normal		VPA < Control	Δ = -0.392	p = 0.00385	d = -1.093		C(vpa):C(dpo)	0.105	1	0.898	0.34709		VPA-DPO (16)	0.404	0.432	0.108
VPA-DPO	W = 0.733	p = 0.00040	✗ Non-normal		VPA-DPO < Control	Δ = -0.333	p = 0.00438	d = -1.045		Residual	7.012	60
					VPA < DPO	Δ = -0.290	p = 0.22292	d = -0.796								Levene (variance)
Variance Homogeneity (Levene)					VPA-DPO < DPO	Δ = -0.230	p = 0.22292	d = -0.711								Control vs DPO	F = 0.074	p = 0.78794
All groups	F = 3.062	p = 0.03482	✗ Unequal		VPA-DPO > VPA	Δ = 0.059	p = 0.93190	d = 0.128								Control vs VPA	F = 6.170	p = 0.01880
																Control vs VPA-DPO	F = 3.097	p = 0.08862
Selected Test	Kruskal-Wallis
════════════════════════════════════════
ALTERNATION RATE
════════════════════════════════════════
Test Selection					One-Way ANOVA	F = 2.764	p = 0.04965	η² = 0.121		Two-Way ANOVA						Group (N)	Mean	SD	SE
Normality (Shapiro-Wilk)										Source	SS	df	F	p		Control (16)	0.301	0.080	0.020
Control	W = 0.971	p = 0.85007	✓ Normal		Tukey's HSD					C(vpa)	0.069	1	6.612	0.01263		DPO (16)	0.347	0.082	0.021
DPO	W = 0.974	p = 0.90074	✓ Normal		Control < DPO	Δ = -0.047	p = 0.57010	d = -0.575		C(dpo)	0.010	1	0.930	0.33883		VPA (16)	0.257	0.130	0.033
VPA	W = 0.976	p = 0.92432	✓ Normal		Control > VPA	Δ = 0.043	p = 0.62570	d = 0.402		C(vpa):C(dpo)	0.008	1	0.750	0.38983		VPA-DPO (16)	0.260	0.107	0.027
VPA-DPO	W = 0.907	p = 0.10442	✓ Normal		Control > VPA-DPO	Δ = 0.041	p = 0.66860	d = 0.433		Residual	0.624	60
					DPO > VPA	Δ = 0.090	p = 0.07010	d = 0.828								Levene (variance)
Variance Homogeneity (Levene)					DPO > VPA-DPO	Δ = 0.088	p = 0.08210	d = 0.918								Control vs DPO	F = 0.308	p = 0.58312
All groups	F = 0.771	p = 0.51455	✓ Equal		VPA < VPA-DPO	Δ = -0.002	p = 0.99990	d = -0.021								Control vs VPA	F = 1.924	p = 0.17567
																Control vs VPA-DPO	F = 0.428	p = 0.51805
Selected Test	One-Way ANOVA
════════════════════════════════════════
DISTANCE MOVED (CM)
════════════════════════════════════════
Test Selection					One-Way ANOVA	F = 1.800	p = 0.15686	η² = 0.083		Two-Way ANOVA						Group (N)	Mean	SD	SE
Normality (Shapiro-Wilk)										Source	SS	df	F	p		Control (16)	3288.554	423.878	105.970
Control	W = 0.946	p = 0.42340	✓ Normal		Tukey's HSD					C(vpa)	1393984.305	1	2.362	0.12956		DPO (16)	3357.409	704.723	176.181
DPO	W = 0.914	p = 0.13671	✓ Normal		Control < DPO	Δ = -68.855	p = 0.99420	d = -0.118		C(dpo)	1154235.712	1	1.956	0.16710		VPA (16)	2793.653	994.753	248.688
VPA	W = 0.921	p = 0.17470	✓ Normal		Control > VPA	Δ = 494.901	p = 0.27320	d = 0.647		C(vpa):C(dpo)	638294.937	1	1.082	0.30251		VPA-DPO (16)	3261.975	833.461	208.365
VPA-DPO	W = 0.952	p = 0.52193	✓ Normal		Control > VPA-DPO	Δ = 26.579	p = 0.99970	d = 0.040		Residual	35407460.814	60
					DPO > VPA	Δ = 563.756	p = 0.17280	d = 0.654								Levene (variance)
Variance Homogeneity (Levene)					DPO > VPA-DPO	Δ = 95.434	p = 0.98500	d = 0.124								Control vs DPO	F = 4.853	p = 0.03541
All groups	F = 2.446	p = 0.07258	✓ Equal		VPA < VPA-DPO	Δ = -468.322	p = 0.32030	d = -0.510								Control vs VPA	F = 5.173	p = 0.03026
																Control vs VPA-DPO	F = 7.140	p = 0.01207
Selected Test	One-Way ANOVA
════════════════════════════════════════
SOCIAL COUNT
════════════════════════════════════════
Test Selection					Kruskal-Wallis	H = 3.039	p = 0.38561	ε² = 0.001		Two-Way ANOVA						Group (N)	Mean	SD	SE
Normality (Shapiro-Wilk)										Source	SS	df	F	p		Control (16)	21.688	3.459	0.865
Control	W = 0.725	p = 0.00032	✗ Non-normal		Dunn's Test (Holm-Bonferroni)					C(vpa)	129.391	1	3.456	0.06793		DPO (16)	20.438	4.381	1.095
DPO	W = 0.951	p = 0.49991	✓ Normal		DPO < Control	Δ = -1.250	p = 1.00000	d = -0.317		C(dpo)	0.141	1	0.004	0.95133		VPA (16)	17.500	7.448	1.862
VPA	W = 0.961	p = 0.68227	✓ Normal		VPA < Control	Δ = -4.188	p = 0.61938	d = -0.721		C(vpa):C(dpo)	28.891	1	0.772	0.38320		VPA-DPO (16)	18.938	7.945	1.986
VPA-DPO	W = 0.968	p = 0.81097	✓ Normal		VPA-DPO < Control	Δ = -2.750	p = 1.00000	d = -0.449		Residual	2246.312	60
					VPA < DPO	Δ = -2.938	p = 1.00000	d = -0.481								Levene (variance)
Variance Homogeneity (Levene)					VPA-DPO < DPO	Δ = -1.500	p = 1.00000	d = -0.234								Control vs DPO	F = 2.187	p = 0.14957
All groups	F = 3.318	p = 0.02572	✗ Unequal		VPA-DPO > VPA	Δ = 1.438	p = 1.00000	d = 0.187								Control vs VPA	F = 7.916	p = 0.00856
																Control vs VPA-DPO	F = 5.378	p = 0.02738
Selected Test	Kruskal-Wallis
════════════════════════════════════════
NON-SOCIAL COUNT
════════════════════════════════════════
Test Selection					One-Way ANOVA	F = 4.721	p = 0.00772	η² = 0.135		Two-Way ANOVA						Group (N)	Mean	SD	SE
Normality (Shapiro-Wilk)										Source	SS	df	F	p		Control (16)	8.188	2.198	0.549
Control	W = 0.914	p = 0.13476	✓ Normal		Games-Howell					C(vpa)	76.563	1	5.862	0.01851		DPO (16)	10.312	3.156	0.789
DPO	W = 0.974	p = 0.89412	✓ Normal		Control < DPO	Δ = -2.125	p = 0.14627	d = -0.781		C(dpo)	42.250	1	3.235	0.07711		VPA (16)	10.875	4.745	1.186
VPA	W = 0.979	p = 0.95833	✓ Normal		Control < VPA	Δ = -2.688	p = 0.19995	d = -0.727		C(vpa):C(dpo)	4.000	1	0.306	0.58204		VPA-DPO (16)	12.000	3.864	0.966
VPA-DPO	W = 0.916	p = 0.14615	✓ Normal		Control < VPA-DPO	Δ = -3.812	p = 0.01106	d = -1.213		Residual	783.625	60
					DPO < VPA	Δ = -0.562	p = 0.97869	d = -0.140								Levene (variance)
Variance Homogeneity (Levene)					DPO < VPA-DPO	Δ = -1.688	p = 0.53806	d = -0.478								Control vs DPO	F = 1.372	p = 0.25064
All groups	F = 2.762	p = 0.04974	✗ Unequal		VPA < VPA-DPO	Δ = -1.125	p = 0.88206	d = -0.260								Control vs VPA	F = 4.794	p = 0.03648
																Control vs VPA-DPO	F = 10.417	p = 0.00302
Selected Test	Welch's ANOVA
════════════════════════════════════════
ALTERNATION COUNT
════════════════════════════════════════
Test Selection					One-Way ANOVA	F = 2.475	p = 0.07012	η² = 0.110		Two-Way ANOVA						Group (N)	Mean	SD	SE
Normality (Shapiro-Wilk)										Source	SS	df	F	p		Control (16)	8.625	2.277	0.569
Control	W = 0.941	p = 0.36716	✓ Normal		Tukey's HSD					C(vpa)	56.250	1	4.662	0.03484		DPO (16)	10.438	3.265	0.816
DPO	W = 0.970	p = 0.83447	✓ Normal		Control < DPO	Δ = -1.812	p = 0.45820	d = -0.644		C(dpo)	30.250	1	2.507	0.11857		VPA (16)	7.188	3.885	0.971
VPA	W = 0.977	p = 0.93908	✓ Normal		Control > VPA	Δ = 1.438	p = 0.64760	d = 0.451		C(vpa):C(dpo)	3.062	1	0.254	0.61623		VPA-DPO (16)	8.125	4.161	1.040
VPA-DPO	W = 0.967	p = 0.79291	✓ Normal		Control > VPA-DPO	Δ = 0.500	p = 0.97700	d = 0.149		Residual	723.875	60
					DPO > VPA	Δ = 3.250	p = 0.04950	d = 0.906								Levene (variance)
Variance Homogeneity (Levene)					DPO > VPA-DPO	Δ = 2.312	p = 0.24620	d = 0.618								Control vs DPO	F = 1.182	p = 0.28553
All groups	F = 1.082	p = 0.36379	✓ Equal		VPA < VPA-DPO	Δ = -0.938	p = 0.87050	d = -0.233								Control vs VPA	F = 3.795	p = 0.06081
																Control vs VPA-DPO	F = 1.913	p = 0.17680
Selected Test	One-Way ANOVA
════════════════════════════════════════
SOCIAL DURATION (S)
════════════════════════════════════════
Test Selection					One-Way ANOVA	F = 3.635	p = 0.01772	η² = 0.154		Two-Way ANOVA						Group (N)	Mean	SD	SE
Normality (Shapiro-Wilk)										Source	SS	df	F	p		Control (16)	113.913	33.928	8.482
Control	W = 0.987	p = 0.99670	✓ Normal		Tukey's HSD					C(vpa)	7297.431	1	5.524	0.02206		DPO (16)	97.950	31.614	7.903
DPO	W = 0.968	p = 0.81044	✓ Normal		Control > DPO	Δ = 15.963	p = 0.60280	d = 0.487		C(dpo)	339.481	1	0.257	0.61405		VPA (16)	71.988	33.250	8.313
VPA	W = 0.952	p = 0.51895	✓ Normal		Control > VPA	Δ = 41.925	p = 0.00960	d = 1.248		C(vpa):C(dpo)	6769.176	1	5.124	0.02722		VPA-DPO (16)	97.162	45.030	11.258
VPA-DPO	W = 0.950	p = 0.49058	✓ Normal		Control > VPA-DPO	Δ = 16.750	p = 0.56430	d = 0.420		Residual	79257.453	60
					DPO > VPA	Δ = 25.962	p = 0.19200	d = 0.800								Levene (variance)
Variance Homogeneity (Levene)					DPO > VPA-DPO	Δ = 0.788	p = 0.99990	d = 0.020								Control vs DPO	F = 0.004	p = 0.94738
All groups	F = 0.905	p = 0.44392	✓ Equal		VPA < VPA-DPO	Δ = -25.175	p = 0.21500	d = -0.636								Control vs VPA	F = 0.128	p = 0.72287
																Control vs VPA-DPO	F = 1.166	p = 0.28884
Selected Test	One-Way ANOVA
════════════════════════════════════════
NON-SOCIAL DURATION (S)
════════════════════════════════════════
Test Selection					Kruskal-Wallis	H = 17.767	p = 0.00049	ε² = 0.246		Two-Way ANOVA						Group (N)	Mean	SD	SE
Normality (Shapiro-Wilk)										Source	SS	df	F	p		Control (16)	15.962	6.731	1.683
Control	W = 0.949	p = 0.46892	✓ Normal		Dunn's Test (Holm-Bonferroni)					C(vpa)	2490.010	1	14.489	0.00033		DPO (16)	20.550	7.693	1.923
DPO	W = 0.930	p = 0.24351	✓ Normal		DPO > Control	Δ = 4.587	p = 0.31146	d = 0.635		C(dpo)	270.603	1	1.575	0.21441		VPA (16)	28.913	21.534	5.384
VPA	W = 0.810	p = 0.00367	✗ Non-normal		VPA > Control	Δ = 12.950	p = 0.07799	d = 0.812		C(vpa):C(dpo)	3.610	1	0.021	0.88525		VPA-DPO (16)	32.550	10.919	2.730
VPA-DPO	W = 0.978	p = 0.94876	✓ Normal		VPA-DPO > Control	Δ = 16.588	p = 0.00024	d = 1.829		Residual	10311.535	60
					VPA > DPO	Δ = 8.363	p = 0.35950	d = 0.517								Levene (variance)
Variance Homogeneity (Levene)					VPA-DPO > DPO	Δ = 12.000	p = 0.03602	d = 1.271								Control vs DPO	F = 0.150	p = 0.70082
All groups	F = 2.477	p = 0.06991	✓ Equal		VPA-DPO > VPA	Δ = 3.638	p = 0.22972	d = 0.213								Control vs VPA	F = 3.744	p = 0.06249
																Control vs VPA-DPO	F = 2.023	p = 0.16520
Selected Test	Kruskal-Wallis
════════════════════════════════════════
IMMOBILITY (%)
════════════════════════════════════════
Test Selection					Kruskal-Wallis	H = 4.830	p = 0.18470	ε² = 0.030		Two-Way ANOVA						Group (N)	Mean	SD	SE
Normality (Shapiro-Wilk)										Source	SS	df	F	p		Control (16)	46.474	5.647	1.412
Control	W = 0.955	p = 0.56445	✓ Normal		Dunn's Test (Holm-Bonferroni)					C(vpa)	553.448	1	5.012	0.02890		DPO (16)	46.591	9.039	2.260
DPO	W = 0.937	p = 0.31359	✓ Normal		DPO > Control	Δ = 0.117	p = 1.00000	d = 0.015		C(dpo)	133.699	1	1.211	0.27560		VPA (16)	55.363	15.492	3.873
VPA	W = 0.859	p = 0.01837	✗ Non-normal		VPA > Control	Δ = 8.889	p = 0.38301	d = 0.762		C(vpa):C(dpo)	144.705	1	1.310	0.25688		VPA-DPO (16)	49.465	9.388	2.347
VPA-DPO	W = 0.969	p = 0.82835	✓ Normal		VPA-DPO > Control	Δ = 2.991	p = 1.00000	d = 0.386		Residual	6626.070	60
					VPA > DPO	Δ = 8.772	p = 0.34171	d = 0.692								Levene (variance)
Variance Homogeneity (Levene)					VPA-DPO > DPO	Δ = 2.874	p = 1.00000	d = 0.312								Control vs DPO	F = 2.829	p = 0.10295
All groups	F = 1.630	p = 0.19186	✓ Equal		VPA-DPO < VPA	Δ = -5.898	p = 1.00000	d = -0.460								Control vs VPA	F = 3.413	p = 0.07458
																Control vs VPA-DPO	F = 2.331	p = 0.13732
Selected Test	Kruskal-Wallis

## Sheet: NOVELTY
════════════════════════════════════════
SOCIAL PREFERENCE INDEX
════════════════════════════════════════
Test Selection					One-Way ANOVA	F = 0.901	p = 0.44632	η² = 0.045		Two-Way ANOVA						Group (N)	Mean	SD	SE
Normality (Shapiro-Wilk)										Source	SS	df	F	p		Control (16)	-0.038	0.522	0.130
Control	W = 0.977	p = 0.94038	✓ Normal		Tukey's HSD					C(vpa)	0.061	1	0.202	0.65481		DPO (16)	0.141	0.558	0.140
DPO	W = 0.928	p = 0.22447	✓ Normal		Control < DPO	Δ = -0.178	p = 0.79380	d = -0.330		C(dpo)	0.713	1	2.378	0.12847		VPA (14)	-0.014	0.690	0.184
VPA	W = 0.905	p = 0.13545	✓ Normal		Control < VPA	Δ = -0.024	p = 0.99940	d = -0.039		C(vpa):C(dpo)	0.022	1	0.073	0.78736		VPA-DPO (16)	0.240	0.404	0.101
VPA-DPO	W = 0.967	p = 0.78242	✓ Normal		Control < VPA-DPO	Δ = -0.277	p = 0.48470	d = -0.594		Residual	17.397	58
					DPO > VPA	Δ = 0.155	p = 0.86660	d = 0.249								Levene (variance)
Variance Homogeneity (Levene)					DPO < VPA-DPO	Δ = -0.099	p = 0.95600	d = -0.203								Control vs DPO	F = 0.621	p = 0.43675
All groups	F = 1.559	p = 0.20914	✓ Equal		VPA < VPA-DPO	Δ = -0.254	p = 0.58770	d = -0.457								Control vs VPA	F = 1.241	p = 0.27471
																Control vs VPA-DPO	F = 0.688	p = 0.41327
Selected Test	One-Way ANOVA
════════════════════════════════════════
ALTERNATION RATE
════════════════════════════════════════
Test Selection					One-Way ANOVA	F = 4.498	p = 0.00651	η² = 0.184		Two-Way ANOVA						Group (N)	Mean	SD	SE
Normality (Shapiro-Wilk)										Source	SS	df	F	p		Control (16)	0.293	0.138	0.034
Control	W = 0.888	p = 0.05254	✓ Normal		Tukey's HSD					C(vpa)	0.190	1	12.973	0.00064		DPO (16)	0.318	0.113	0.028
DPO	W = 0.950	p = 0.49709	✓ Normal		Control < DPO	Δ = -0.025	p = 0.93500	d = -0.200		C(dpo)	0.007	1	0.508	0.47892		VPA (16)	0.188	0.146	0.037
VPA	W = 0.932	p = 0.26505	✓ Normal		Control > VPA	Δ = 0.105	p = 0.07660	d = 0.741		C(vpa):C(dpo)	0.000	1	0.015	0.90436		VPA-DPO (16)	0.206	0.074	0.018
VPA-DPO	W = 0.970	p = 0.83159	✓ Normal		Control > VPA-DPO	Δ = 0.087	p = 0.18400	d = 0.791		Residual	0.878	60
					DPO > VPA	Δ = 0.130	p = 0.01740	d = 0.999								Levene (variance)
Variance Homogeneity (Levene)					DPO > VPA-DPO	Δ = 0.113	p = 0.05130	d = 1.180								Control vs DPO	F = 0.420	p = 0.52179
All groups	F = 1.651	p = 0.18723	✓ Equal		VPA < VPA-DPO	Δ = -0.018	p = 0.97510	d = -0.155								Control vs VPA	F = 0.423	p = 0.52038
																Control vs VPA-DPO	F = 2.066	p = 0.16095
Selected Test	One-Way ANOVA
════════════════════════════════════════
DISTANCE MOVED (CM)
════════════════════════════════════════
Test Selection					One-Way ANOVA	F = 4.019	p = 0.01132	η² = 0.167		Two-Way ANOVA						Group (N)	Mean	SD	SE
Normality (Shapiro-Wilk)										Source	SS	df	F	p		Control (16)	1874.165	687.578	171.894
Control	W = 0.983	p = 0.98047	✓ Normal		Tukey's HSD					C(vpa)	165711.379	1	0.286	0.59492		DPO (16)	2200.666	801.577	200.394
DPO	W = 0.966	p = 0.76362	✓ Normal		Control < DPO	Δ = -326.501	p = 0.62130	d = -0.437		C(dpo)	5669874.727	1	9.778	0.00272		VPA (16)	1503.609	801.846	200.461
VPA	W = 0.959	p = 0.64160	✓ Normal		Control > VPA	Δ = 370.556	p = 0.51890	d = 0.496		C(vpa):C(dpo)	1155939.728	1	1.993	0.16315		VPA-DPO (16)	2367.683	749.175	187.294
VPA-DPO	W = 0.971	p = 0.85708	✓ Normal		Control < VPA-DPO	Δ = -493.518	p = 0.26820	d = -0.686		Residual	34792627.673	60
					DPO > VPA	Δ = 697.057	p = 0.05690	d = 0.869								Levene (variance)
Variance Homogeneity (Levene)					DPO < VPA-DPO	Δ = -167.017	p = 0.92520	d = -0.215								Control vs DPO	F = 0.724	p = 0.40149
All groups	F = 0.359	p = 0.78274	✓ Equal		VPA < VPA-DPO	Δ = -864.074	p = 0.01120	d = -1.114								Control vs VPA	F = 0.782	p = 0.38348
																Control vs VPA-DPO	F = 0.100	p = 0.75345
Selected Test	One-Way ANOVA
════════════════════════════════════════
NOVEL COUNT
════════════════════════════════════════
Test Selection					One-Way ANOVA	F = 9.281	p = 0.00004	η² = 0.317		Two-Way ANOVA						Group (N)	Mean	SD	SE
Normality (Shapiro-Wilk)										Source	SS	df	F	p		Control (16)	7.938	4.434	1.109
Control	W = 0.960	p = 0.65480	✓ Normal		Tukey's HSD					C(vpa)	76.563	1	2.049	0.15753		DPO (16)	13.438	7.108	1.777
DPO	W = 0.922	p = 0.17989	✓ Normal		Control < DPO	Δ = -5.500	p = 0.06320	d = -0.928		C(dpo)	900.000	1	24.082	0.00001		VPA (16)	8.125	6.120	1.530
VPA	W = 0.914	p = 0.13286	✓ Normal		Control < VPA	Δ = -0.188	p = 0.99980	d = -0.035		C(vpa):C(dpo)	64.000	1	1.712	0.19566		VPA-DPO (16)	17.625	6.469	1.617
VPA-DPO	W = 0.935	p = 0.28937	✓ Normal		Control < VPA-DPO	Δ = -9.688	p = 0.00020	d = -1.747		Residual	2242.375	60
					DPO > VPA	Δ = 5.312	p = 0.07720	d = 0.801								Levene (variance)
Variance Homogeneity (Levene)					DPO < VPA-DPO	Δ = -4.188	p = 0.22360	d = -0.616								Control vs DPO	F = 1.819	p = 0.18754
All groups	F = 1.145	p = 0.33843	✓ Equal		VPA < VPA-DPO	Δ = -9.500	p = 0.00030	d = -1.509								Control vs VPA	F = 2.100	p = 0.15767
																Control vs VPA-DPO	F = 4.052	p = 0.05317
Selected Test	One-Way ANOVA
════════════════════════════════════════
FAMILIAR COUNT
════════════════════════════════════════
Test Selection					One-Way ANOVA	F = 1.037	p = 0.38289	η² = 0.049		Two-Way ANOVA						Group (N)	Mean	SD	SE
Normality (Shapiro-Wilk)										Source	SS	df	F	p		Control (16)	9.750	5.410	1.352
Control	W = 0.977	p = 0.93044	✓ Normal		Tukey's HSD					C(vpa)	3.516	1	0.100	0.75247		DPO (16)	9.562	6.077	1.519
DPO	W = 0.899	p = 0.07628	✓ Normal		Control > DPO	Δ = 0.188	p = 0.99970	d = 0.033		C(dpo)	47.266	1	1.350	0.24995		VPA (16)	8.312	5.474	1.368
VPA	W = 0.898	p = 0.07498	✓ Normal		Control > VPA	Δ = 1.438	p = 0.90160	d = 0.264		C(vpa):C(dpo)	58.141	1	1.660	0.20253		VPA-DPO (16)	11.938	6.628	1.657
VPA-DPO	W = 0.961	p = 0.67938	✓ Normal		Control < VPA-DPO	Δ = -2.188	p = 0.72350	d = -0.362		Residual	2101.312	60
					DPO > VPA	Δ = 1.250	p = 0.93250	d = 0.216								Levene (variance)
Variance Homogeneity (Levene)					DPO < VPA-DPO	Δ = -2.375	p = 0.66950	d = -0.374								Control vs DPO	F = 0.023	p = 0.88061
All groups	F = 0.524	p = 0.66742	✓ Equal		VPA < VPA-DPO	Δ = -3.625	p = 0.31620	d = -0.596								Control vs VPA	F = 0.298	p = 0.58943
																Control vs VPA-DPO	F = 0.599	p = 0.44504
Selected Test	One-Way ANOVA
════════════════════════════════════════
ALTERNATION COUNT
════════════════════════════════════════
Test Selection					One-Way ANOVA	F = 2.868	p = 0.04387	η² = 0.125		Two-Way ANOVA						Group (N)	Mean	SD	SE
Normality (Shapiro-Wilk)										Source	SS	df	F	p		Control (16)	5.312	2.892	0.723
Control	W = 0.955	p = 0.56628	✓ Normal		Tukey's HSD					C(vpa)	23.766	1	2.504	0.11885		DPO (16)	6.688	3.177	0.794
DPO	W = 0.972	p = 0.86646	✓ Normal		Control < DPO	Δ = -1.375	p = 0.59020	d = -0.453		C(dpo)	54.391	1	5.730	0.01982		VPA (16)	3.625	3.222	0.806
VPA	W = 0.892	p = 0.06062	✓ Normal		Control > VPA	Δ = 1.688	p = 0.41520	d = 0.551		C(vpa):C(dpo)	3.516	1	0.370	0.54511		VPA-DPO (16)	5.938	3.021	0.755
VPA-DPO	W = 0.963	p = 0.70802	✓ Normal		Control < VPA-DPO	Δ = -0.625	p = 0.93950	d = -0.211		Residual	569.562	60
					DPO > VPA	Δ = 3.062	p = 0.03280	d = 0.957								Levene (variance)
Variance Homogeneity (Levene)					DPO > VPA-DPO	Δ = 0.750	p = 0.90110	d = 0.242								Control vs DPO	F = 0.326	p = 0.57199
All groups	F = 0.133	p = 0.94004	✓ Equal		VPA < VPA-DPO	Δ = -2.312	p = 0.15760	d = -0.740								Control vs VPA	F = 0.208	p = 0.65127
																Control vs VPA-DPO	F = 0.034	p = 0.85532
Selected Test	One-Way ANOVA
════════════════════════════════════════
NOVEL DURATION (S)
════════════════════════════════════════
Test Selection					Kruskal-Wallis	H = 13.515	p = 0.00365	ε² = 0.175		Two-Way ANOVA						Group (N)	Mean	SD	SE
Normality (Shapiro-Wilk)										Source	SS	df	F	p		Control (16)	28.962	24.351	6.088
Control	W = 0.849	p = 0.01311	✗ Non-normal		Dunn's Test (Holm-Bonferroni)					C(vpa)	351.563	1	0.147	0.70257		DPO (16)	59.075	77.170	19.293
DPO	W = 0.640	p = 0.00004	✗ Non-normal		DPO > Control	Δ = 30.113	p = 0.63516	d = 0.526		C(dpo)	19279.322	1	8.073	0.00613		VPA (16)	29.050	26.919	6.730
VPA	W = 0.912	p = 0.12549	✓ Normal		VPA > Control	Δ = 0.088	p = 0.92057	d = 0.003		C(vpa):C(dpo)	338.560	1	0.142	0.70786		VPA-DPO (16)	68.362	47.747	11.937
VPA-DPO	W = 0.741	p = 0.00050	✗ Non-normal		VPA-DPO > Control	Δ = 39.400	p = 0.00745	d = 1.040		Residual	143289.665	60
					VPA < DPO	Δ = -30.025	p = 0.63516	d = -0.520								Levene (variance)
Variance Homogeneity (Levene)					VPA-DPO > DPO	Δ = 9.287	p = 0.19076	d = 0.145								Control vs DPO	F = 2.114	p = 0.15633
All groups	F = 1.187	p = 0.32218	✓ Equal		VPA-DPO > VPA	Δ = 39.312	p = 0.00876	d = 1.014								Control vs VPA	F = 0.688	p = 0.41331
																Control vs VPA-DPO	F = 1.289	p = 0.26515
Selected Test	Kruskal-Wallis
════════════════════════════════════════
FAMILIAR DURATION (S)
════════════════════════════════════════
Test Selection					Kruskal-Wallis	H = 3.279	p = 0.35061	ε² = 0.005		Two-Way ANOVA						Group (N)	Mean	SD	SE
Normality (Shapiro-Wilk)										Source	SS	df	F	p		Control (16)	23.087	13.338	3.334
Control	W = 0.955	p = 0.56582	✓ Normal		Dunn's Test (Holm-Bonferroni)					C(vpa)	4812.891	1	3.981	0.05057		DPO (16)	24.512	16.509	4.127
DPO	W = 0.894	p = 0.06556	✓ Normal		DPO > Control	Δ = 1.425	p = 1.00000	d = 0.095		C(dpo)	126.001	1	0.104	0.74795		VPA (16)	44.663	61.890	15.473
VPA	W = 0.710	p = 0.00022	✗ Non-normal		VPA > Control	Δ = 21.575	p = 1.00000	d = 0.482		C(vpa):C(dpo)	286.456	1	0.237	0.62820		VPA-DPO (16)	37.625	23.563	5.891
VPA-DPO	W = 0.941	p = 0.35555	✓ Normal		VPA-DPO > Control	Δ = 14.538	p = 0.69261	d = 0.759		Residual	72540.363	60
					VPA > DPO	Δ = 20.150	p = 1.00000	d = 0.445								Levene (variance)
Variance Homogeneity (Levene)					VPA-DPO > DPO	Δ = 13.113	p = 0.64503	d = 0.645								Control vs DPO	F = 0.013	p = 0.90993
All groups	F = 2.729	p = 0.05178	✓ Equal		VPA-DPO < VPA	Δ = -7.038	p = 0.83332	d = -0.150								Control vs VPA	F = 3.459	p = 0.07276
																Control vs VPA-DPO	F = 4.344	p = 0.04576
Selected Test	Kruskal-Wallis
════════════════════════════════════════
IMMOBILITY (%)
════════════════════════════════════════
Test Selection					Kruskal-Wallis	H = 9.668	p = 0.02161	ε² = 0.111		Two-Way ANOVA						Group (N)	Mean	SD	SE
Normality (Shapiro-Wilk)										Source	SS	df	F	p		Control (16)	61.440	17.038	4.259
Control	W = 0.856	p = 0.01664	✗ Non-normal		Dunn's Test (Holm-Bonferroni)					C(vpa)	655.349	1	3.176	0.07980		DPO (16)	60.388	13.821	3.455
DPO	W = 0.972	p = 0.87671	✓ Normal		DPO < Control	Δ = -1.052	p = 1.00000	d = -0.068		C(dpo)	1026.516	1	4.974	0.02948		VPA (16)	74.798	14.941	3.735
VPA	W = 0.958	p = 0.63299	✓ Normal		VPA > Control	Δ = 13.358	p = 0.16867	d = 0.834		C(vpa):C(dpo)	774.640	1	3.754	0.05740		VPA-DPO (16)	59.830	10.997	2.749
VPA-DPO	W = 0.954	p = 0.55208	✓ Normal		VPA-DPO < Control	Δ = -1.610	p = 1.00000	d = -0.112		Residual	12382.122	60
					VPA > DPO	Δ = 14.410	p = 0.05775	d = 1.001								Levene (variance)
Variance Homogeneity (Levene)					VPA-DPO < DPO	Δ = -0.558	p = 1.00000	d = -0.045								Control vs DPO	F = 0.023	p = 0.88110
All groups	F = 0.455	p = 0.71504	✓ Equal		VPA-DPO < VPA	Δ = -14.968	p = 0.02969	d = -1.141								Control vs VPA	F = 0.085	p = 0.77202
																Control vs VPA-DPO	F = 0.525	p = 0.47443
Selected Test	Kruskal-Wallis
