# Supplementary material for: Therapeutic timing limitations of postnatal darbepoetin in a valproic acid rat model of Autism Spectrum Disorder
Source: PLoS One. 2025 Nov 24;20(11):e0337294. doi: 10.1371/journal.pone.0337294 (PMC12643318; doi:10.1371/journal.pone.0337294)
Supplement: S2 File — (XLSX) [file pone.0337294.s002.xlsx]

## Sheet: Days 1-4
════════════════════════════════════════════════════════════
VELOCITY (CM/S)
════════════════════════════════════════════════════════════
Three-Way ANOVA
Source	sum_sq	df	F	PR(>F)	Mean Difference
C(VPA)	56.2024	1	5.8644	0.01619	0.937104
C(DPO)	11.5556	1	1.20576	0.27327	0.424919
C(day)	335.582	3	11.672	< 0.00001
C(VPA):C(DPO)	0.164257	1	0.0171392	0.89595	0.731672
C(VPA):C(day)	42.0708	3	1.46328	0.22520
C(DPO):C(day)	34.1404	3	1.18745	0.31516
C(VPA):C(DPO):C(day)	7.1389	3	0.248301	0.86250
Residual	2300.08	240
════════════════════════════════════════════════════════════
HEADING DEVIATION (DEG)
════════════════════════════════════════════════════════════
Three-Way ANOVA
Source	sum_sq	df	F	PR(>F)	Mean Difference
C(VPA)	3774.45	1	14.8186	0.00015	7.67957
C(DPO)	536.483	1	2.10625	0.14800	2.89526
C(day)	37890.4	3	49.5863	< 0.00001
C(VPA):C(DPO)	3676.5	1	14.4341	0.00018	12.8667
C(VPA):C(day)	1976.6	3	2.58673	0.05375
C(DPO):C(day)	1931.09	3	2.52717	0.05808
C(VPA):C(DPO):C(day)	2556.06	3	3.34506	0.01987
Residual	61130.4	240
════════════════════════════════════════════════════════════
MEANDER (DEG/CM)
════════════════════════════════════════════════════════════
Three-Way ANOVA
Source	sum_sq	df	F	PR(>F)	Mean Difference
C(VPA)	24664.3	1	6.8959	0.00919	19.6311
C(DPO)	2470.51	1	0.69073	0.40674	6.21303
C(day)	109039	3	10.1621	< 0.00001
C(VPA):C(DPO)	5162.56	1	1.4434	0.23077	21.9034
C(VPA):C(day)	21902.2	3	2.04122	0.10876
C(DPO):C(day)	1099.84	3	0.102501	0.95853
C(VPA):C(DPO):C(day)	3967.17	3	0.369727	0.77492
Residual	858399	240
════════════════════════════════════════════════════════════
TOTAL DISTANCE (CM)
════════════════════════════════════════════════════════════
Three-Way ANOVA
Source	sum_sq	df	F	PR(>F)	Mean Difference
C(VPA)	157918	1	8.91291	0.00312	49.6737
C(DPO)	136326	1	7.69427	0.00598	46.153
C(day)	7.62864e+06	3	143.52	< 0.00001
C(VPA):C(DPO)	73899.6	1	4.17089	0.04222	81.8939
C(VPA):C(day)	8110.17	3	0.152579	0.92796
C(DPO):C(day)	86656.4	3	1.6303	0.18298
C(VPA):C(DPO):C(day)	66616.9	3	1.25329	0.29113
Residual	4.2523e+06	240
════════════════════════════════════════════════════════════
ESCAPE LATENCY (S)
════════════════════════════════════════════════════════════
Three-Way ANOVA
Source	sum_sq	df	F	PR(>F)	Mean Difference
C(VPA)	544.931	1	4.68012	0.03150	2.91797
C(DPO)	481.803	1	4.13794	0.04303	2.74375
C(day)	27460.4	3	78.6142	< 0.00001
C(VPA):C(DPO)	668.546	1	5.74178	0.01733	6.06289
C(VPA):C(day)	80.5125	3	0.230493	0.87510
C(DPO):C(day)	785.306	3	2.24819	0.08336
C(VPA):C(DPO):C(day)	278.713	3	0.797906	0.49609
Residual	27944.5	240
════════════════════════════════════════════════════════════
PLATFORM FIRST ENTRY (S)
════════════════════════════════════════════════════════════
Three-Way ANOVA
Source	sum_sq	df	F	PR(>F)	Mean Difference
C(VPA)	439.121	1	5.00109	0.02627	2.56112
C(DPO)	0.8581	1	0.00977279	0.92134	-0.162424
C(day)	3461.23	3	13.1398	< 0.00001
C(VPA):C(DPO)	108.107	1	1.23122	0.26831	2.28009
C(VPA):C(day)	176.408	3	0.669696	0.57142
C(DPO):C(day)	61.2015	3	0.232338	0.87380
C(VPA):C(DPO):C(day)	141.462	3	0.537029	0.65735
Residual	20546.4	234
════════════════════════════════════════════════════════════
IMMOBILITY (%)
════════════════════════════════════════════════════════════
Three-Way ANOVA
Source	sum_sq	df	F	PR(>F)	Mean Difference
C(VPA)	1269.03	1	6.22546	0.01327	-4.45293
C(DPO)	119.26	1	0.585052	0.44509	-1.36508
C(day)	4968.6	3	8.12478	0.00004
C(VPA):C(DPO)	407.985	1	2.00144	0.15845	-0.384175
C(VPA):C(day)	851.61	3	1.39257	0.24568
C(DPO):C(day)	195.966	3	0.320449	0.81059
C(VPA):C(DPO):C(day)	381.738	3	0.624228	0.59997
Residual	48922.9	240
════════════════════════════════════════════════════════════
THIGMOTAXIS (%)
════════════════════════════════════════════════════════════
Three-Way ANOVA
Source	sum_sq	df	F	PR(>F)	Mean Difference
C(VPA)	1420.93	1	13.1705	0.00035	4.7119
C(DPO)	2418.83	1	22.4199	< 0.00001	6.1477
C(day)	28773.4	3	88.8994	< 0.00001
C(VPA):C(DPO)	800.83	1	7.42282	0.00691	8.96717
C(VPA):C(day)	205.37	3	0.634518	0.59342
C(DPO):C(day)	246.848	3	0.762672	0.51600
C(VPA):C(DPO):C(day)	297.945	3	0.920542	0.43154
Residual	25893	240

## Sheet: Days 6-8
════════════════════════════════════════════════════════════
VELOCITY (CM/S)
════════════════════════════════════════════════════════════
Three-Way ANOVA
Source	sum_sq	df	F	PR(>F)	Mean Difference
C(VPA)	64.9155	1	4.08017	0.04487	-1.16293
C(DPO)	31.4354	1	1.97583	0.16155	0.809262
C(day)	33.514	2	1.05324	0.35095
C(VPA):C(DPO)	23.2184	1	1.45936	0.22862	-0.872332
C(VPA):C(day)	30.1615	2	0.94788	0.38949
C(DPO):C(day)	42.9866	2	1.35093	0.26161
C(VPA):C(DPO):C(day)	19.7582	2	0.620937	0.53859
Residual	2863.8	180
════════════════════════════════════════════════════════════
HEADING DEVIATION (DEG)
════════════════════════════════════════════════════════════
Three-Way ANOVA
Source	sum_sq	df	F	PR(>F)	Mean Difference
C(VPA)	6827.73	1	34.1813	< 0.00001	11.9266
C(DPO)	22.254	1	0.111409	0.73893	0.680901
C(day)	6540.78	2	16.3724	< 0.00001
C(VPA):C(DPO)	224.462	1	1.12371	0.29054	4.14129
C(VPA):C(day)	972.691	2	2.43476	0.09050
C(DPO):C(day)	396.323	2	0.992044	0.37284
C(VPA):C(DPO):C(day)	290.863	2	0.728066	0.48426
Residual	35955.1	180
════════════════════════════════════════════════════════════
MEANDER (DEG/CM)
════════════════════════════════════════════════════════════
Three-Way ANOVA
Source	sum_sq	df	F	PR(>F)	Mean Difference
C(VPA)	44953.8	1	4.98106	0.02686	30.6029
C(DPO)	18638.6	1	2.06523	0.15243	19.7054
C(day)	21746.1	2	1.20478	0.30216
C(VPA):C(DPO)	66048.1	1	7.3184	0.00748	62.2487
C(VPA):C(day)	6674.29	2	0.369769	0.69142
C(DPO):C(day)	3514.19	2	0.194693	0.82326
C(VPA):C(DPO):C(day)	12216.9	2	0.676841	0.50951
Residual	1.62449e+06	180
════════════════════════════════════════════════════════════
TOTAL DISTANCE (CM)
════════════════════════════════════════════════════════════
Three-Way ANOVA
Source	sum_sq	df	F	PR(>F)	Mean Difference
C(VPA)	106521	1	12.7895	0.00045	47.1082
C(DPO)	5829.83	1	0.699961	0.40391	-11.0206
C(day)	1.06848e+06	2	64.1437	< 0.00001
C(VPA):C(DPO)	101004	1	12.1271	0.00062	-27.8284
C(VPA):C(day)	50086	2	3.0068	0.05194
C(DPO):C(day)	4891.9	2	0.293674	0.74588
C(VPA):C(DPO):C(day)	17409.5	2	1.04514	0.35377
Residual	1.49918e+06	180
════════════════════════════════════════════════════════════
ESCAPE LATENCY (S)
════════════════════════════════════════════════════════════
Three-Way ANOVA
Source	sum_sq	df	F	PR(>F)	Mean Difference
C(VPA)	999.416	1	8.99099	0.00310	4.56302
C(DPO)	8.99168	1	0.0808914	0.77642	-0.432812
C(day)	6341.48	2	28.5248	< 0.00001
C(VPA):C(DPO)	19.0323	1	0.171219	0.67952	1.43542
C(VPA):C(day)	200.244	2	0.900723	0.40810
C(DPO):C(day)	33.1224	2	0.148989	0.86168
C(VPA):C(DPO):C(day)	20.854	2	0.0938038	0.91051
Residual	20008.3	180
════════════════════════════════════════════════════════════
PLATFORM FIRST ENTRY (S)
════════════════════════════════════════════════════════════
Three-Way ANOVA
Source	sum_sq	df	F	PR(>F)	Mean Difference
C(VPA)	1151.78	1	14.2832	0.00021	4.88057
C(DPO)	23.7873	1	0.294986	0.58772	-0.732277
C(day)	797.974	2	4.94783	0.00810
C(VPA):C(DPO)	57.3546	1	0.711253	0.40015	0.96305
C(VPA):C(day)	122.841	2	0.761676	0.46839
C(DPO):C(day)	25.3022	2	0.156886	0.85492
C(VPA):C(DPO):C(day)	67.0666	2	0.415846	0.66042
Residual	14434.3	179
════════════════════════════════════════════════════════════
IMMOBILITY (%)
════════════════════════════════════════════════════════════
Three-Way ANOVA
Source	sum_sq	df	F	PR(>F)	Mean Difference
C(VPA)	13.8731	1	0.0452196	0.83184	0.537609
C(DPO)	37.6895	1	0.122849	0.72637	-0.886113
C(day)	805.897	2	1.31341	0.27146
C(VPA):C(DPO)	1270.62	1	4.14159	0.04331	4.97076
C(VPA):C(day)	362.178	2	0.590262	0.55525
C(DPO):C(day)	228.833	2	0.372941	0.68924
C(VPA):C(DPO):C(day)	95.5203	2	0.155675	0.85595
Residual	55223	180
════════════════════════════════════════════════════════════
THIGMOTAXIS (%)
════════════════════════════════════════════════════════════
Three-Way ANOVA
Source	sum_sq	df	F	PR(>F)	Mean Difference
C(VPA)	661.952	1	11.1119	0.00104	3.71358
C(DPO)	607.787	1	10.2026	0.00166	3.5584
C(day)	3099.58	2	26.0156	< 0.00001
C(VPA):C(DPO)	69.7418	1	1.17072	0.28070	2.43061
C(VPA):C(day)	206.608	2	1.73411	0.17949
C(DPO):C(day)	1.64804	2	0.0138324	0.98626
C(VPA):C(DPO):C(day)	119.339	2	1.00164	0.36931
Residual	10722.9	180
