# Supplementary material for: Therapeutic timing limitations of postnatal darbepoetin in a valproic acid rat model of Autism Spectrum Disorder
Source: PLoS One. 2025 Nov 24;20(11):e0337294. doi: 10.1371/journal.pone.0337294 (PMC12643318; doi:10.1371/journal.pone.0337294)
Supplement: S3 File — (XLSX) [file pone.0337294.s003.xlsx]

## Sheet: Day1
════════════════════════════════════════
VELOCITY (CM/S)
════════════════════════════════════════
Test Selection					One-Way ANOVA	F = 0.278	p = 0.84107	η² = 0.014		Two-Way ANOVA						Group (N)	Mean	SD	SE
Normality (Shapiro-Wilk)										Source	SS	df	F	p		Control (16)	17.533	2.173	0.543
Control	W = 0.963	p = 0.72491	✓ Normal		Tukey's HSD					C(vpa)	0.076	1	0.011	0.91849		DPO (16)	16.695	2.656	0.664
DPO	W = 0.962	p = 0.69286	✓ Normal		Control > DPO	Δ = 0.838	p = 0.81240	d = 0.345		C(dpo)	1.691	1	0.236	0.62874		VPA (16)	17.089	3.010	0.752
VPA	W = 0.943	p = 0.39289	✓ Normal		Control > VPA	Δ = 0.444	p = 0.96550	d = 0.169		C(vpa):C(dpo)	4.204	1	0.587	0.44652		VPA-DPO (16)	17.276	2.792	0.698
VPA-DPO	W = 0.970	p = 0.84273	✓ Normal		Control > VPA-DPO	Δ = 0.256	p = 0.99300	d = 0.102		Residual	429.543	60
					DPO < VPA	Δ = -0.394	p = 0.97550	d = -0.139								Levene (variance)
Variance Homogeneity (Levene)					DPO < VPA-DPO	Δ = -0.581	p = 0.92710	d = -0.213								Control vs DPO	F = 0.503	p = 0.48371
All groups	F = 0.471	p = 0.70372	✓ Equal		VPA < VPA-DPO	Δ = -0.187	p = 0.99720	d = -0.065								Control vs VPA	F = 1.274	p = 0.26801
																Control vs VPA-DPO	F = 0.888	p = 0.35365
Selected Test	One-Way ANOVA
════════════════════════════════════════
HEADING DEVIATION (DEG)
════════════════════════════════════════
Test Selection					One-Way ANOVA	F = 2.832	p = 0.04577	η² = 0.124		Two-Way ANOVA						Group (N)	Mean	SD	SE
Normality (Shapiro-Wilk)										Source	SS	df	F	p		Control (16)	70.357	18.953	4.738
Control	W = 0.959	p = 0.64876	✓ Normal		Tukey's HSD					C(vpa)	27.645	1	0.090	0.76539		DPO (16)	69.241	18.044	4.511
DPO	W = 0.970	p = 0.83638	✓ Normal		Control > DPO	Δ = 1.116	p = 0.99790	d = 0.060		C(dpo)	1132.998	1	3.683	0.05974		VPA (16)	59.511	16.607	4.152
VPA	W = 0.953	p = 0.54402	✓ Normal		Control > VPA	Δ = 10.846	p = 0.30800	d = 0.609		C(vpa):C(dpo)	1453.568	1	4.725	0.03369		VPA-DPO (16)	77.458	16.433	4.108
VPA-DPO	W = 0.921	p = 0.17807	✓ Normal		Control < VPA-DPO	Δ = -7.101	p = 0.66340	d = -0.400		Residual	18459.591	60
					DPO > VPA	Δ = 9.729	p = 0.40390	d = 0.561								Levene (variance)
Variance Homogeneity (Levene)					DPO < VPA-DPO	Δ = -8.217	p = 0.55090	d = -0.476								Control vs DPO	F = 0.147	p = 0.70437
All groups	F = 0.098	p = 0.96083	✓ Equal		VPA < VPA-DPO	Δ = -17.946	p = 0.02650	d = -1.086								Control vs VPA	F = 0.229	p = 0.63591
																Control vs VPA-DPO	F = 0.204	p = 0.65511
Selected Test	One-Way ANOVA
════════════════════════════════════════
MEANDER (DEG/CM)
════════════════════════════════════════
Test Selection					Kruskal-Wallis	H = 5.993	p = 0.11194	ε² = 0.050		Two-Way ANOVA						Group (N)	Mean	SD	SE
Normality (Shapiro-Wilk)										Source	SS	df	F	p		Control (16)	23.590	11.149	2.787
Control	W = 0.947	p = 0.43908	✓ Normal		Dunn's Test (Holm-Bonferroni)					C(vpa)	0.828	1	0.002	0.96124		DPO (16)	25.081	12.359	3.090
DPO	W = 0.946	p = 0.42913	✓ Normal		DPO > Control	Δ = 1.491	p = 1.00000	d = 0.127		C(dpo)	2.751	1	0.008	0.92939		VPA (16)	25.723	13.611	3.403
VPA	W = 0.901	p = 0.08331	✓ Normal		VPA > Control	Δ = 2.133	p = 1.00000	d = 0.171		C(vpa):C(dpo)	58.115	1	0.167	0.68402		VPA-DPO (16)	23.403	30.455	7.614
VPA-DPO	W = 0.605	p = 0.00002	✗ Non-normal		VPA-DPO < Control	Δ = -0.187	p = 0.31603	d = -0.008		Residual	20847.731	60
					VPA > DPO	Δ = 0.642	p = 1.00000	d = 0.049								Levene (variance)
Variance Homogeneity (Levene)					VPA-DPO < DPO	Δ = -1.678	p = 0.22037	d = -0.072								Control vs DPO	F = 0.271	p = 0.60616
All groups	F = 0.507	p = 0.67908	✓ Equal		VPA-DPO < VPA	Δ = -2.321	p = 0.22037	d = -0.098								Control vs VPA	F = 0.629	p = 0.43389
																Control vs VPA-DPO	F = 0.771	p = 0.38690
Selected Test	Kruskal-Wallis
════════════════════════════════════════
TOTAL DISTANCE (CM)
════════════════════════════════════════
Test Selection					One-Way ANOVA	F = 3.162	p = 0.03095	η² = 0.137		Two-Way ANOVA						Group (N)	Mean	SD	SE
Normality (Shapiro-Wilk)										Source	SS	df	F	p		Control (16)	616.192	165.738	41.434
Control	W = 0.969	p = 0.82290	✓ Normal		Tukey's HSD					C(vpa)	17822.551	1	0.853	0.35929		DPO (16)	633.388	127.156	31.789
DPO	W = 0.912	p = 0.12525	✓ Normal		Control < DPO	Δ = -17.196	p = 0.98670	d = -0.116		C(dpo)	110649.741	1	5.298	0.02483		VPA (16)	583.603	115.485	28.871
VPA	W = 0.923	p = 0.19033	✓ Normal		Control > VPA	Δ = 32.589	p = 0.91930	d = 0.228		C(vpa):C(dpo)	69621.065	1	3.334	0.07285		VPA-DPO (16)	732.728	162.980	40.745
VPA-DPO	W = 0.976	p = 0.92383	✓ Normal		Control < VPA-DPO	Δ = -116.535	p = 0.11400	d = -0.709		Residual	1253055.270	60
					DPO > VPA	Δ = 49.785	p = 0.76450	d = 0.410								Levene (variance)
Variance Homogeneity (Levene)					DPO < VPA-DPO	Δ = -99.340	p = 0.22090	d = -0.680								Control vs DPO	F = 1.079	p = 0.30718
All groups	F = 0.886	p = 0.45383	✓ Equal		VPA < VPA-DPO	Δ = -149.125	p = 0.02480	d = -1.056								Control vs VPA	F = 2.168	p = 0.15130
																Control vs VPA-DPO	F = 0.052	p = 0.82174
Selected Test	One-Way ANOVA
════════════════════════════════════════
ESCAPE LATENCY (S)
════════════════════════════════════════
Test Selection					Kruskal-Wallis	H = 8.869	p = 0.03109	ε² = 0.098		Two-Way ANOVA						Group (N)	Mean	SD	SE
Normality (Shapiro-Wilk)										Source	SS	df	F	p		Control (16)	40.431	10.207	2.552
Control	W = 0.929	p = 0.23373	✓ Normal		Dunn's Test (Holm-Bonferroni)					C(vpa)	137.183	1	1.379	0.24498		DPO (16)	41.059	8.898	2.225
DPO	W = 0.950	p = 0.48854	✓ Normal		DPO > Control	Δ = 0.628	p = 1.00000	d = 0.066		C(dpo)	542.890	1	5.456	0.02286		VPA (16)	38.163	7.561	1.890
VPA	W = 0.918	p = 0.15463	✓ Normal		VPA < Control	Δ = -2.269	p = 1.00000	d = -0.253		C(vpa):C(dpo)	432.120	1	4.343	0.04144		VPA-DPO (16)	49.184	12.550	3.138
VPA-DPO	W = 0.821	p = 0.00517	✗ Non-normal		VPA-DPO > Control	Δ = 8.753	p = 0.16292	d = 0.765		Residual	5970.437	60
					VPA < DPO	Δ = -2.897	p = 1.00000	d = -0.351								Levene (variance)
Variance Homogeneity (Levene)					VPA-DPO > DPO	Δ = 8.125	p = 0.16292	d = 0.747								Control vs DPO	F = 0.604	p = 0.44320
All groups	F = 0.948	p = 0.42327	✓ Equal		VPA-DPO > VPA	Δ = 11.022	p = 0.03046	d = 1.064								Control vs VPA	F = 2.361	p = 0.13487
																Control vs VPA-DPO	F = 0.123	p = 0.72847
Selected Test	Kruskal-Wallis
════════════════════════════════════════
PLATFORM DURATION (S)
════════════════════════════════════════
Test Selection					Kruskal-Wallis	H = 15.919	p = 0.00118	ε² = 0.215		Two-Way ANOVA						Group (N)	Mean	SD	SE
Normality (Shapiro-Wilk)										Source	SS	df	F	p		Control (16)	0.703	0.329	0.082
Control	W = 0.882	p = 0.04123	✗ Non-normal		Dunn's Test (Holm-Bonferroni)					C(vpa)	0.110	1	1.292	0.26012		DPO (16)	0.672	0.275	0.069
DPO	W = 0.912	p = 0.12716	✓ Normal		DPO < Control	Δ = -0.031	p = 0.80716	d = -0.103		C(dpo)	1.116	1	13.141	0.00060		VPA (16)	0.853	0.246	0.061
VPA	W = 0.840	p = 0.00979	✗ Non-normal		VPA > Control	Δ = 0.150	p = 0.66684	d = 0.516		C(vpa):C(dpo)	0.867	1	10.215	0.00222		VPA-DPO (16)	0.356	0.308	0.077
VPA-DPO	W = 0.899	p = 0.07714	✓ Normal		VPA-DPO < Control	Δ = -0.347	p = 0.02268	d = -1.088		Residual	5.094	60
					VPA > DPO	Δ = 0.181	p = 0.66684	d = 0.695								Levene (variance)
Variance Homogeneity (Levene)					VPA-DPO < DPO	Δ = -0.316	p = 0.03793	d = -1.081								Control vs DPO	F = 2.595	p = 0.11764
All groups	F = 1.080	p = 0.36467	✓ Equal		VPA-DPO < VPA	Δ = -0.497	p = 0.00082	d = -1.782								Control vs VPA	F = 3.098	p = 0.08859
																Control vs VPA-DPO	F = 0.865	p = 0.35973
Selected Test	Kruskal-Wallis
════════════════════════════════════════
PLATFORM FIRST ENTRY (S)
════════════════════════════════════════
Test Selection					Kruskal-Wallis	H = 11.262	p = 0.01039	ε² = 0.138		Two-Way ANOVA						Group (N)	Mean	SD	SE
Normality (Shapiro-Wilk)										Source	SS	df	F	p		Control (16)	35.547	10.696	2.674
Control	W = 0.916	p = 0.14699	✓ Normal		Dunn's Test (Holm-Bonferroni)					C(vpa)	462.519	1	4.419	0.03975		DPO (16)	39.453	9.526	2.382
DPO	W = 0.963	p = 0.71022	✓ Normal		DPO > Control	Δ = 3.906	p = 0.85600	d = 0.386		C(dpo)	883.204	1	8.438	0.00514		VPA (16)	37.400	7.631	1.908
VPA	W = 0.920	p = 0.16654	✓ Normal		VPA > Control	Δ = 1.853	p = 1.00000	d = 0.199		C(vpa):C(dpo)	198.634	1	1.898	0.17346		VPA-DPO (16)	48.353	12.462	3.116
VPA-DPO	W = 0.847	p = 0.01239	✗ Non-normal		VPA-DPO > Control	Δ = 12.806	p = 0.00938	d = 1.103		Residual	6280.357	60
					VPA < DPO	Δ = -2.053	p = 1.00000	d = -0.238								Levene (variance)
Variance Homogeneity (Levene)					VPA-DPO > DPO	Δ = 8.900	p = 0.14501	d = 0.802								Control vs DPO	F = 0.083	p = 0.77564
All groups	F = 0.764	p = 0.51883	✓ Equal		VPA-DPO > VPA	Δ = 10.953	p = 0.05688	d = 1.060								Control vs VPA	F = 1.229	p = 0.27642
																Control vs VPA-DPO	F = 0.130	p = 0.72049
Selected Test	Kruskal-Wallis
════════════════════════════════════════
IMMOBILITY (%)
════════════════════════════════════════
Test Selection					One-Way ANOVA	F = 0.124	p = 0.94536	η² = 0.006		Two-Way ANOVA						Group (N)	Mean	SD	SE
Normality (Shapiro-Wilk)										Source	SS	df	F	p		Control (16)	26.715	9.930	2.483
Control	W = 0.906	p = 0.10057	✓ Normal		Tukey's HSD					C(vpa)	0.919	1	0.007	0.93197		DPO (16)	28.581	11.646	2.911
DPO	W = 0.896	p = 0.06965	✓ Normal		Control < DPO	Δ = -1.867	p = 0.96490	d = -0.173		C(dpo)	0.556	1	0.004	0.94709		VPA (16)	28.155	10.915	2.729
VPA	W = 0.946	p = 0.43501	✓ Normal		Control < VPA	Δ = -1.441	p = 0.98330	d = -0.138		C(vpa):C(dpo)	45.184	1	0.361	0.55008		VPA-DPO (16)	26.661	12.122	3.030
VPA-DPO	W = 0.968	p = 0.79685	✓ Normal		Control > VPA-DPO	Δ = 0.053	p = 1.00000	d = 0.005		Residual	7504.617	60
					DPO > VPA	Δ = 0.426	p = 0.99950	d = 0.038								Levene (variance)
Variance Homogeneity (Levene)					DPO > VPA-DPO	Δ = 1.920	p = 0.96200	d = 0.162								Control vs DPO	F = 0.004	p = 0.95306
All groups	F = 0.121	p = 0.94760	✓ Equal		VPA > VPA-DPO	Δ = 1.494	p = 0.98140	d = 0.130								Control vs VPA	F = 0.086	p = 0.77197
																Control vs VPA-DPO	F = 0.339	p = 0.56499
Selected Test	One-Way ANOVA
════════════════════════════════════════
THIGMOTAXIS (%)
════════════════════════════════════════
Test Selection					One-Way ANOVA	F = 6.996	p = 0.00041	η² = 0.259		Two-Way ANOVA						Group (N)	Mean	SD	SE
Normality (Shapiro-Wilk)										Source	SS	df	F	p		Control (16)	35.342	8.904	2.226
Control	W = 0.976	p = 0.92252	✓ Normal		Tukey's HSD					C(vpa)	330.080	1	3.527	0.06524		DPO (16)	35.157	7.151	1.788
DPO	W = 0.928	p = 0.22628	✓ Normal		Control > DPO	Δ = 0.185	p = 0.99990	d = 0.023		C(dpo)	795.891	1	8.504	0.00498		VPA (16)	32.646	10.521	2.630
VPA	W = 0.939	p = 0.33801	✓ Normal		Control > VPA	Δ = 2.696	p = 0.85950	d = 0.277		C(vpa):C(dpo)	838.264	1	8.957	0.00401		VPA-DPO (16)	46.937	11.542	2.886
VPA-DPO	W = 0.970	p = 0.84047	✓ Normal		Control < VPA-DPO	Δ = -11.595	p = 0.00660	d = -1.125		Residual	5615.246	60
					DPO > VPA	Δ = 2.511	p = 0.88300	d = 0.279								Levene (variance)
Variance Homogeneity (Levene)					DPO < VPA-DPO	Δ = -11.780	p = 0.00560	d = -1.227								Control vs DPO	F = 0.273	p = 0.60542
All groups	F = 1.050	p = 0.37732	✓ Equal		VPA < VPA-DPO	Δ = -14.291	p = 0.00050	d = -1.294								Control vs VPA	F = 1.037	p = 0.31674
																Control vs VPA-DPO	F = 0.778	p = 0.38470
Selected Test	One-Way ANOVA

## Sheet: Day2
════════════════════════════════════════
VELOCITY (CM/S)
════════════════════════════════════════
Test Selection					One-Way ANOVA	F = 0.306	p = 0.82113	η² = 0.015		Two-Way ANOVA						Group (N)	Mean	SD	SE
Normality (Shapiro-Wilk)										Source	SS	df	F	p		Control (16)	14.717	2.919	0.730
Control	W = 0.939	p = 0.34244	✓ Normal		Tukey's HSD					C(vpa)	7.332	1	0.764	0.38554		DPO (16)	14.613	2.753	0.688
DPO	W = 0.979	p = 0.95213	✓ Normal		Control > DPO	Δ = 0.104	p = 0.99970	d = 0.037		C(dpo)	1.080	1	0.113	0.73848		VPA (16)	15.550	3.358	0.839
VPA	W = 0.982	p = 0.97884	✓ Normal		Control < VPA	Δ = -0.833	p = 0.87170	d = -0.265		C(vpa):C(dpo)	0.390	1	0.041	0.84094		VPA-DPO (16)	15.134	3.318	0.829
VPA-DPO	W = 0.965	p = 0.74894	✓ Normal		Control < VPA-DPO	Δ = -0.417	p = 0.98100	d = -0.134		Residual	575.742	60
					DPO < VPA	Δ = -0.937	p = 0.82770	d = -0.305								Levene (variance)
Variance Homogeneity (Levene)					DPO < VPA-DPO	Δ = -0.521	p = 0.96420	d = -0.171								Control vs DPO	F = 0.036	p = 0.85123
All groups	F = 0.583	p = 0.62861	✓ Equal		VPA > VPA-DPO	Δ = 0.416	p = 0.98120	d = 0.125								Control vs VPA	F = 0.663	p = 0.42193
																Control vs VPA-DPO	F = 1.226	p = 0.27707
Selected Test	One-Way ANOVA
════════════════════════════════════════
HEADING DEVIATION (DEG)
════════════════════════════════════════
Test Selection					One-Way ANOVA	F = 6.190	p = 0.00098	η² = 0.236		Two-Way ANOVA						Group (N)	Mean	SD	SE
Normality (Shapiro-Wilk)										Source	SS	df	F	p		Control (16)	46.090	14.195	3.549
Control	W = 0.954	p = 0.55994	✓ Normal		Tukey's HSD					C(vpa)	2730.529	1	11.527	0.00122		DPO (16)	46.591	15.089	3.772
DPO	W = 0.966	p = 0.76764	✓ Normal		Control < DPO	Δ = -0.501	p = 0.99970	d = -0.034		C(dpo)	891.959	1	3.765	0.05703		VPA (16)	52.189	14.195	3.549
VPA	W = 0.930	p = 0.24643	✓ Normal		Control < VPA	Δ = -6.098	p = 0.67830	d = -0.430		C(vpa):C(dpo)	776.291	1	3.277	0.07526		VPA-DPO (16)	66.620	17.800	4.450
VPA-DPO	W = 0.979	p = 0.95087	✓ Normal		Control < VPA-DPO	Δ = -20.530	p = 0.00210	d = -1.275		Residual	14212.946	60
					DPO < VPA	Δ = -5.597	p = 0.73340	d = -0.382								Levene (variance)
Variance Homogeneity (Levene)					DPO < VPA-DPO	Δ = -20.029	p = 0.00270	d = -1.214								Control vs DPO	F = 0.241	p = 0.62689
All groups	F = 0.411	p = 0.74603	✓ Equal		VPA < VPA-DPO	Δ = -14.432	p = 0.04880	d = -0.896								Control vs VPA	F = 0.174	p = 0.67981
																Control vs VPA-DPO	F = 1.040	p = 0.31600
Selected Test	One-Way ANOVA
════════════════════════════════════════
MEANDER (DEG/CM)
════════════════════════════════════════
Test Selection					Kruskal-Wallis	H = 4.513	p = 0.21117	ε² = 0.025		Two-Way ANOVA						Group (N)	Mean	SD	SE
Normality (Shapiro-Wilk)										Source	SS	df	F	p		Control (16)	33.963	31.417	7.854
Control	W = 0.578	p = 0.00001	✗ Non-normal		Dunn's Test (Holm-Bonferroni)					C(vpa)	3149.741	1	2.331	0.13210		DPO (16)	36.424	22.634	5.658
DPO	W = 0.891	p = 0.05691	✓ Normal		DPO > Control	Δ = 2.460	p = 1.00000	d = 0.090		C(dpo)	1834.214	1	1.357	0.24863		VPA (16)	39.748	20.473	5.118
VPA	W = 0.839	p = 0.00937	✗ Non-normal		VPA > Control	Δ = 5.784	p = 0.45513	d = 0.218		C(vpa):C(dpo)	1088.080	1	0.805	0.37315		VPA-DPO (16)	58.701	59.053	14.763
VPA-DPO	W = 0.704	p = 0.00018	✗ Non-normal		VPA-DPO > Control	Δ = 24.738	p = 0.35304	d = 0.523		Residual	81085.250	60
					VPA > DPO	Δ = 3.324	p = 1.00000	d = 0.154								Levene (variance)
Variance Homogeneity (Levene)					VPA-DPO > DPO	Δ = 22.277	p = 1.00000	d = 0.498								Control vs DPO	F = 0.144	p = 0.70712
All groups	F = 1.500	p = 0.22359	✓ Equal		VPA-DPO > VPA	Δ = 18.953	p = 1.00000	d = 0.429								Control vs VPA	F = 0.047	p = 0.82918
																Control vs VPA-DPO	F = 1.704	p = 0.20168
Selected Test	Kruskal-Wallis
════════════════════════════════════════
TOTAL DISTANCE (CM)
════════════════════════════════════════
Test Selection					Kruskal-Wallis	H = 7.164	p = 0.06686	ε² = 0.069		Two-Way ANOVA						Group (N)	Mean	SD	SE
Normality (Shapiro-Wilk)										Source	SS	df	F	p		Control (16)	283.715	110.690	27.672
Control	W = 0.746	p = 0.00057	✗ Non-normal		Dunn's Test (Holm-Bonferroni)					C(vpa)	54370.219	1	2.341	0.13124		DPO (16)	320.510	200.903	50.226
DPO	W = 0.921	p = 0.17627	✓ Normal		DPO > Control	Δ = 36.795	p = 1.00000	d = 0.227		C(dpo)	101164.931	1	4.356	0.04113		VPA (16)	299.287	132.680	33.170
VPA	W = 0.930	p = 0.24584	✓ Normal		VPA > Control	Δ = 15.573	p = 1.00000	d = 0.127		C(vpa):C(dpo)	29201.286	1	1.257	0.26660		VPA-DPO (16)	421.525	150.565	37.641
VPA-DPO	W = 0.954	p = 0.55938	✓ Normal		VPA-DPO > Control	Δ = 137.810	p = 0.12007	d = 1.043		Residual	1393324.179	60
					VPA < DPO	Δ = -21.223	p = 1.00000	d = -0.125								Levene (variance)
Variance Homogeneity (Levene)					VPA-DPO > DPO	Δ = 101.015	p = 0.19750	d = 0.569								Control vs DPO	F = 3.761	p = 0.06193
All groups	F = 1.652	p = 0.18700	✓ Equal		VPA-DPO > VPA	Δ = 122.237	p = 0.13808	d = 0.861								Control vs VPA	F = 1.466	p = 0.23547
																Control vs VPA-DPO	F = 2.285	p = 0.14112
Selected Test	Kruskal-Wallis
════════════════════════════════════════
ESCAPE LATENCY (S)
════════════════════════════════════════
Test Selection					Kruskal-Wallis	H = 8.097	p = 0.04404	ε² = 0.085		Two-Way ANOVA						Group (N)	Mean	SD	SE
Normality (Shapiro-Wilk)										Source	SS	df	F	p		Control (16)	19.475	7.154	1.788
Control	W = 0.831	p = 0.00728	✗ Non-normal		Dunn's Test (Holm-Bonferroni)					C(vpa)	295.410	1	2.741	0.10303		DPO (16)	21.975	13.431	3.358
DPO	W = 0.915	p = 0.14260	✓ Normal		DPO > Control	Δ = 2.500	p = 1.00000	d = 0.232		C(dpo)	628.129	1	5.828	0.01884		VPA (16)	20.006	6.857	1.714
VPA	W = 0.942	p = 0.37019	✓ Normal		VPA > Control	Δ = 0.531	p = 1.00000	d = 0.076		C(vpa):C(dpo)	226.879	1	2.105	0.15202		VPA-DPO (16)	30.037	12.350	3.088
VPA-DPO	W = 0.974	p = 0.89226	✓ Normal		VPA-DPO > Control	Δ = 10.562	p = 0.07121	d = 1.047		Residual	6466.592	60
					VPA < DPO	Δ = -1.969	p = 1.00000	d = -0.185								Levene (variance)
Variance Homogeneity (Levene)					VPA-DPO > DPO	Δ = 8.062	p = 0.13808	d = 0.625								Control vs DPO	F = 3.712	p = 0.06353
All groups	F = 2.438	p = 0.07324	✓ Equal		VPA-DPO > VPA	Δ = 10.031	p = 0.13808	d = 1.004								Control vs VPA	F = 0.524	p = 0.47492
																Control vs VPA-DPO	F = 4.688	p = 0.03846
Selected Test	Kruskal-Wallis
════════════════════════════════════════
PLATFORM DURATION (S)
════════════════════════════════════════
Test Selection					Kruskal-Wallis	H = 10.912	p = 0.01221	ε² = 0.132		Two-Way ANOVA						Group (N)	Mean	SD	SE
Normality (Shapiro-Wilk)										Source	SS	df	F	p		Control (16)	1.178	0.113	0.028
Control	W = 0.608	p = 0.00002	✗ Non-normal		Dunn's Test (Holm-Bonferroni)					C(vpa)	0.106	1	2.529	0.11703		DPO (16)	1.094	0.304	0.076
DPO	W = 0.879	p = 0.03685	✗ Non-normal		DPO < Control	Δ = -0.084	p = 0.98942	d = -0.368		C(dpo)	0.316	1	7.576	0.00781		VPA (16)	1.153	0.106	0.026
VPA	W = 0.496	p = 0.00000	✗ Non-normal		VPA < Control	Δ = -0.025	p = 0.98942	d = -0.229		C(vpa):C(dpo)	0.051	1	1.212	0.27531		VPA-DPO (16)	0.956	0.225	0.056
VPA-DPO	W = 0.809	p = 0.00358	✗ Non-normal		VPA-DPO < Control	Δ = -0.222	p = 0.00891	d = -1.247		Residual	2.506	60
					VPA > DPO	Δ = 0.059	p = 0.98942	d = 0.261								Levene (variance)
Variance Homogeneity (Levene)					VPA-DPO < DPO	Δ = -0.138	p = 0.12235	d = -0.514								Control vs DPO	F = 8.786	p = 0.00590
All groups	F = 5.640	p = 0.00179	✗ Unequal		VPA-DPO < VPA	Δ = -0.197	p = 0.12235	d = -1.120								Control vs VPA	F = 0.029	p = 0.86518
																Control vs VPA-DPO	F = 6.332	p = 0.01744
Selected Test	Kruskal-Wallis
════════════════════════════════════════
PLATFORM FIRST ENTRY (S)
════════════════════════════════════════
Test Selection					Kruskal-Wallis	H = 8.256	p = 0.04101	ε² = 0.088		Two-Way ANOVA						Group (N)	Mean	SD	SE
Normality (Shapiro-Wilk)										Source	SS	df	F	p		Control (16)	18.462	7.209	1.802
Control	W = 0.829	p = 0.00689	✗ Non-normal		Dunn's Test (Holm-Bonferroni)					C(vpa)	354.851	1	3.119	0.08247		DPO (16)	20.406	14.127	3.532
DPO	W = 0.910	p = 0.11826	✓ Normal		DPO > Control	Δ = 1.944	p = 1.00000	d = 0.173		C(dpo)	589.276	1	5.180	0.02644		VPA (16)	19.047	6.900	1.725
VPA	W = 0.941	p = 0.36260	✓ Normal		VPA > Control	Δ = 0.584	p = 1.00000	d = 0.083		C(vpa):C(dpo)	272.250	1	2.393	0.12714		VPA-DPO (16)	29.241	12.487	3.122
VPA-DPO	W = 0.972	p = 0.86755	✓ Normal		VPA-DPO > Control	Δ = 10.778	p = 0.07315	d = 1.057		Residual	6826.060	60
					VPA < DPO	Δ = -1.359	p = 1.00000	d = -0.122								Levene (variance)
Variance Homogeneity (Levene)					VPA-DPO > DPO	Δ = 8.834	p = 0.10262	d = 0.663								Control vs DPO	F = 4.533	p = 0.04158
All groups	F = 2.760	p = 0.04986	✗ Unequal		VPA-DPO > VPA	Δ = 10.194	p = 0.12163	d = 1.010								Control vs VPA	F = 0.514	p = 0.47891
																Control vs VPA-DPO	F = 4.628	p = 0.03963
Selected Test	Kruskal-Wallis
════════════════════════════════════════
IMMOBILITY (%)
════════════════════════════════════════
Test Selection					Kruskal-Wallis	H = 3.543	p = 0.31518	ε² = 0.009		Two-Way ANOVA						Group (N)	Mean	SD	SE
Normality (Shapiro-Wilk)										Source	SS	df	F	p		Control (16)	39.749	13.961	3.490
Control	W = 0.853	p = 0.01490	✗ Non-normal		Dunn's Test (Holm-Bonferroni)					C(vpa)	237.638	1	1.252	0.26762		DPO (16)	36.246	13.428	3.357
DPO	W = 0.907	p = 0.10589	✓ Normal		DPO < Control	Δ = -3.503	p = 1.00000	d = -0.256		C(dpo)	4.563	1	0.024	0.87730		VPA (16)	31.858	13.942	3.485
VPA	W = 0.941	p = 0.36201	✓ Normal		VPA < Control	Δ = -7.891	p = 0.36857	d = -0.566		C(vpa):C(dpo)	260.806	1	1.374	0.24574		VPA-DPO (16)	36.429	13.770	3.442
VPA-DPO	W = 0.941	p = 0.35563	✓ Normal		VPA-DPO < Control	Δ = -3.320	p = 1.00000	d = -0.239		Residual	11387.998	60
					VPA < DPO	Δ = -4.388	p = 1.00000	d = -0.321								Levene (variance)
Variance Homogeneity (Levene)					VPA-DPO > DPO	Δ = 0.183	p = 1.00000	d = 0.013								Control vs DPO	F = 0.063	p = 0.80384
All groups	F = 0.165	p = 0.91957	✓ Equal		VPA-DPO > VPA	Δ = 4.571	p = 1.00000	d = 0.330								Control vs VPA	F = 0.335	p = 0.56719
																Control vs VPA-DPO	F = 0.299	p = 0.58831
Selected Test	Kruskal-Wallis
════════════════════════════════════════
THIGMOTAXIS (%)
════════════════════════════════════════
Test Selection					Kruskal-Wallis	H = 14.040	p = 0.00285	ε² = 0.184		Two-Way ANOVA						Group (N)	Mean	SD	SE
Normality (Shapiro-Wilk)										Source	SS	df	F	p		Control (16)	13.916	4.982	1.245
Control	W = 0.959	p = 0.64159	✓ Normal		Dunn's Test (Holm-Bonferroni)					C(vpa)	800.868	1	6.011	0.01714		DPO (16)	20.083	12.821	3.205
DPO	W = 0.918	p = 0.15896	✓ Normal		DPO > Control	Δ = 6.168	p = 0.54199	d = 0.634		C(dpo)	1278.032	1	9.593	0.00297		VPA (16)	18.221	11.279	2.820
VPA	W = 0.846	p = 0.01200	✗ Non-normal		VPA > Control	Δ = 4.305	p = 0.72410	d = 0.494		C(vpa):C(dpo)	122.737	1	0.921	0.34099		VPA-DPO (16)	29.928	14.713	3.678
VPA-DPO	W = 0.888	p = 0.05204	✓ Normal		VPA-DPO > Control	Δ = 16.012	p = 0.00192	d = 1.458		Residual	7993.406	60
					VPA < DPO	Δ = -1.862	p = 0.72410	d = -0.154								Levene (variance)
Variance Homogeneity (Levene)					VPA-DPO > DPO	Δ = 9.845	p = 0.09537	d = 0.713								Control vs DPO	F = 13.272	p = 0.00101
All groups	F = 2.546	p = 0.06442	✓ Equal		VPA-DPO > VPA	Δ = 11.707	p = 0.03606	d = 0.893								Control vs VPA	F = 2.618	p = 0.11609
																Control vs VPA-DPO	F = 5.107	p = 0.03125
Selected Test	Kruskal-Wallis

## Sheet: Day3
════════════════════════════════════════
VELOCITY (CM/S)
════════════════════════════════════════
Test Selection					One-Way ANOVA	F = 3.641	p = 0.01760	η² = 0.154		Two-Way ANOVA						Group (N)	Mean	SD	SE
Normality (Shapiro-Wilk)										Source	SS	df	F	p		Control (16)	12.725	3.317	0.829
Control	W = 0.901	p = 0.08314	✓ Normal		Tukey's HSD					C(vpa)	82.194	1	9.225	0.00353		DPO (16)	13.472	2.245	0.561
DPO	W = 0.949	p = 0.47157	✓ Normal		Control < DPO	Δ = -0.747	p = 0.89360	d = -0.264		C(dpo)	14.465	1	1.623	0.20753		VPA (16)	14.788	2.602	0.651
VPA	W = 0.932	p = 0.26325	✓ Normal		Control < VPA	Δ = -2.063	p = 0.21680	d = -0.692		C(vpa):C(dpo)	0.664	1	0.075	0.78578		VPA-DPO (16)	15.943	3.581	0.895
VPA-DPO	W = 0.950	p = 0.49118	✓ Normal		Control < VPA-DPO	Δ = -3.217	p = 0.01750	d = -0.932		Residual	534.597	60
					DPO < VPA	Δ = -1.316	p = 0.60000	d = -0.541								Levene (variance)
Variance Homogeneity (Levene)					DPO < VPA-DPO	Δ = -2.470	p = 0.10030	d = -0.826								Control vs DPO	F = 0.652	p = 0.42574
All groups	F = 1.286	p = 0.28754	✓ Equal		VPA < VPA-DPO	Δ = -1.155	p = 0.69450	d = -0.369								Control vs VPA	F = 0.156	p = 0.69522
																Control vs VPA-DPO	F = 0.763	p = 0.38935
Selected Test	One-Way ANOVA
════════════════════════════════════════
HEADING DEVIATION (DEG)
════════════════════════════════════════
Test Selection					Kruskal-Wallis	H = 16.708	p = 0.00081	ε² = 0.228		Two-Way ANOVA						Group (N)	Mean	SD	SE
Normality (Shapiro-Wilk)										Source	SS	df	F	p		Control (16)	51.095	23.130	5.783
Control	W = 0.822	p = 0.00541	✗ Non-normal		Dunn's Test (Holm-Bonferroni)					C(vpa)	922.955	1	3.010	0.08786		DPO (16)	30.206	11.811	2.953
DPO	W = 0.944	p = 0.40753	✓ Normal		DPO < Control	Δ = -20.889	p = 0.00922	d = -1.137		C(dpo)	430.099	1	1.403	0.24091		VPA (16)	42.986	14.965	3.741
VPA	W = 0.960	p = 0.65753	✓ Normal		VPA < Control	Δ = -8.109	p = 0.92947	d = -0.416		C(vpa):C(dpo)	3945.913	1	12.871	0.00067		VPA-DPO (16)	53.505	18.107	4.527
VPA-DPO	W = 0.972	p = 0.87315	✓ Normal		VPA-DPO > Control	Δ = 2.410	p = 0.92947	d = 0.116		Residual	18395.024	60
					VPA > DPO	Δ = 12.780	p = 0.05572	d = 0.948								Levene (variance)
Variance Homogeneity (Levene)					VPA-DPO > DPO	Δ = 23.299	p = 0.00072	d = 1.524								Control vs DPO	F = 2.111	p = 0.15664
All groups	F = 1.004	p = 0.39736	✓ Equal		VPA-DPO > VPA	Δ = 10.519	p = 0.49707	d = 0.633								Control vs VPA	F = 0.668	p = 0.42030
																Control vs VPA-DPO	F = 0.118	p = 0.73357
Selected Test	Kruskal-Wallis
════════════════════════════════════════
MEANDER (DEG/CM)
════════════════════════════════════════
Test Selection					Kruskal-Wallis	H = 8.055	p = 0.04490	ε² = 0.084		Two-Way ANOVA						Group (N)	Mean	SD	SE
Normality (Shapiro-Wilk)										Source	SS	df	F	p		Control (16)	57.456	83.424	20.856
Control	W = 0.466	p = 0.00000	✗ Non-normal		Dunn's Test (Holm-Bonferroni)					C(vpa)	3193.306	1	0.829	0.36610		DPO (16)	43.324	28.941	7.235
DPO	W = 0.791	p = 0.00207	✗ Non-normal		DPO < Control	Δ = -14.133	p = 0.69007	d = -0.226		C(dpo)	614.617	1	0.160	0.69092		VPA (16)	51.253	36.283	9.071
VPA	W = 0.694	p = 0.00014	✗ Non-normal		VPA < Control	Δ = -6.203	p = 0.68625	d = -0.096		C(vpa):C(dpo)	6613.256	1	1.718	0.19500		VPA-DPO (16)	77.781	79.294	19.824
VPA-DPO	W = 0.600	p = 0.00002	✗ Non-normal		VPA-DPO > Control	Δ = 20.325	p = 0.05569	d = 0.250		Residual	231017.344	60
					VPA > DPO	Δ = 7.929	p = 0.68625	d = 0.242								Levene (variance)
Variance Homogeneity (Levene)					VPA-DPO > DPO	Δ = 34.458	p = 0.13808	d = 0.577								Control vs DPO	F = 0.421	p = 0.52115
All groups	F = 0.494	p = 0.68749	✓ Equal		VPA-DPO > VPA	Δ = 26.528	p = 0.68625	d = 0.430								Control vs VPA	F = 0.330	p = 0.57019
																Control vs VPA-DPO	F = 0.076	p = 0.78533
Selected Test	Kruskal-Wallis
════════════════════════════════════════
TOTAL DISTANCE (CM)
════════════════════════════════════════
Test Selection					Kruskal-Wallis	H = 5.975	p = 0.11283	ε² = 0.050		Two-Way ANOVA						Group (N)	Mean	SD	SE
Normality (Shapiro-Wilk)										Source	SS	df	F	p		Control (16)	232.674	125.393	31.348
Control	W = 0.880	p = 0.03942	✗ Non-normal		Dunn's Test (Holm-Bonferroni)					C(vpa)	61114.686	1	3.580	0.06330		DPO (16)	181.472	104.848	26.212
DPO	W = 0.877	p = 0.03541	✗ Non-normal		DPO < Control	Δ = -51.202	p = 0.89703	d = -0.443		C(dpo)	276.260	1	0.016	0.89919		VPA (16)	247.431	128.600	32.150
VPA	W = 0.884	p = 0.04441	✗ Non-normal		VPA > Control	Δ = 14.756	p = 1.00000	d = 0.116		C(vpa):C(dpo)	35414.997	1	2.075	0.15495		VPA-DPO (16)	290.323	158.191	39.548
VPA-DPO	W = 0.948	p = 0.45669	✓ Normal		VPA-DPO > Control	Δ = 57.648	p = 0.89703	d = 0.404		Residual	1024182.969	60
					VPA > DPO	Δ = 65.959	p = 0.44612	d = 0.562								Levene (variance)
Variance Homogeneity (Levene)					VPA-DPO > DPO	Δ = 108.851	p = 0.10844	d = 0.811								Control vs DPO	F = 0.228	p = 0.63623
All groups	F = 0.837	p = 0.47865	✓ Equal		VPA-DPO > VPA	Δ = 42.892	p = 1.00000	d = 0.298								Control vs VPA	F = 0.006	p = 0.93815
																Control vs VPA-DPO	F = 1.123	p = 0.29768
Selected Test	Kruskal-Wallis
════════════════════════════════════════
ESCAPE LATENCY (S)
════════════════════════════════════════
Test Selection					Kruskal-Wallis	H = 4.359	p = 0.22519	ε² = 0.023		Two-Way ANOVA						Group (N)	Mean	SD	SE
Normality (Shapiro-Wilk)										Source	SS	df	F	p		Control (16)	20.594	12.566	3.142
Control	W = 0.850	p = 0.01359	✗ Non-normal		Dunn's Test (Holm-Bonferroni)					C(vpa)	22.385	1	0.172	0.67983		DPO (16)	14.159	10.147	2.537
DPO	W = 0.770	p = 0.00113	✗ Non-normal		DPO < Control	Δ = -6.434	p = 0.40979	d = -0.563		C(dpo)	77.330	1	0.594	0.44384		VPA (16)	17.541	11.808	2.952
VPA	W = 0.731	p = 0.00038	✗ Non-normal		VPA < Control	Δ = -3.053	p = 1.00000	d = -0.250		C(vpa):C(dpo)	287.091	1	2.206	0.14272		VPA-DPO (16)	19.578	10.968	2.742
VPA-DPO	W = 0.945	p = 0.41931	✓ Normal		VPA-DPO < Control	Δ = -1.016	p = 1.00000	d = -0.086		Residual	7808.911	60
					VPA > DPO	Δ = 3.381	p = 1.00000	d = 0.307								Levene (variance)
Variance Homogeneity (Levene)					VPA-DPO > DPO	Δ = 5.419	p = 0.40979	d = 0.513								Control vs DPO	F = 0.960	p = 0.33507
All groups	F = 0.368	p = 0.77655	✓ Equal		VPA-DPO > VPA	Δ = 2.038	p = 1.00000	d = 0.179								Control vs VPA	F = 0.560	p = 0.46026
																Control vs VPA-DPO	F = 0.159	p = 0.69292
Selected Test	Kruskal-Wallis
════════════════════════════════════════
PLATFORM DURATION (S)
════════════════════════════════════════
Test Selection					Kruskal-Wallis	H = 2.586	p = 0.45989	ε² = -0.007		Two-Way ANOVA						Group (N)	Mean	SD	SE
Normality (Shapiro-Wilk)										Source	SS	df	F	p		Control (16)	1.069	0.218	0.055
Control	W = 0.644	p = 0.00004	✗ Non-normal		Dunn's Test (Holm-Bonferroni)					C(vpa)	0.010	1	0.350	0.55617		DPO (16)	1.163	0.102	0.026
DPO	W = 0.398	p = 0.00000	✗ Non-normal		DPO > Control	Δ = 0.094	p = 1.00000	d = 0.550		C(dpo)	0.026	1	0.925	0.34002		VPA (16)	1.147	0.152	0.038
VPA	W = 0.409	p = 0.00000	✗ Non-normal		VPA > Control	Δ = 0.078	p = 1.00000	d = 0.415		C(vpa):C(dpo)	0.045	1	1.582	0.21337		VPA-DPO (16)	1.134	0.181	0.045
VPA-DPO	W = 0.621	p = 0.00003	✗ Non-normal		VPA-DPO > Control	Δ = 0.066	p = 1.00000	d = 0.327		Residual	1.713	60
					VPA < DPO	Δ = -0.016	p = 1.00000	d = -0.120								Levene (variance)
Variance Homogeneity (Levene)					VPA-DPO < DPO	Δ = -0.028	p = 1.00000	d = -0.191								Control vs DPO	F = 2.419	p = 0.13033
All groups	F = 0.984	p = 0.40658	✓ Equal		VPA-DPO < VPA	Δ = -0.013	p = 1.00000	d = -0.075								Control vs VPA	F = 1.380	p = 0.24939
																Control vs VPA-DPO	F = 0.453	p = 0.50586
Selected Test	Kruskal-Wallis
════════════════════════════════════════
PLATFORM FIRST ENTRY (S)
════════════════════════════════════════
Test Selection					Kruskal-Wallis	H = 4.337	p = 0.22734	ε² = 0.022		Two-Way ANOVA						Group (N)	Mean	SD	SE
Normality (Shapiro-Wilk)										Source	SS	df	F	p		Control (16)	19.703	12.717	3.179
Control	W = 0.850	p = 0.01351	✗ Non-normal		Dunn's Test (Holm-Bonferroni)					C(vpa)	21.564	1	0.162	0.68841		DPO (16)	13.191	10.215	2.554
DPO	W = 0.769	p = 0.00109	✗ Non-normal		DPO < Control	Δ = -6.512	p = 0.42736	d = -0.565		C(dpo)	79.991	1	0.602	0.44075		VPA (16)	16.587	11.934	2.983
VPA	W = 0.728	p = 0.00035	✗ Non-normal		VPA < Control	Δ = -3.116	p = 1.00000	d = -0.253		C(vpa):C(dpo)	292.624	1	2.203	0.14294		VPA-DPO (16)	18.628	11.079	2.770
VPA-DPO	W = 0.943	p = 0.38883	✓ Normal		VPA-DPO < Control	Δ = -1.075	p = 1.00000	d = -0.090		Residual	7968.431	60
					VPA > DPO	Δ = 3.397	p = 1.00000	d = 0.306								Levene (variance)
Variance Homogeneity (Levene)					VPA-DPO > DPO	Δ = 5.438	p = 0.42736	d = 0.510								Control vs DPO	F = 0.988	p = 0.32810
All groups	F = 0.376	p = 0.77092	✓ Equal		VPA-DPO > VPA	Δ = 2.041	p = 1.00000	d = 0.177								Control vs VPA	F = 0.573	p = 0.45506
																Control vs VPA-DPO	F = 0.171	p = 0.68252
Selected Test	Kruskal-Wallis
════════════════════════════════════════
IMMOBILITY (%)
════════════════════════════════════════
Test Selection					Kruskal-Wallis	H = 8.829	p = 0.03165	ε² = 0.097		Two-Way ANOVA						Group (N)	Mean	SD	SE
Normality (Shapiro-Wilk)										Source	SS	df	F	p		Control (16)	47.065	16.308	4.077
Control	W = 0.826	p = 0.00620	✗ Non-normal		Dunn's Test (Holm-Bonferroni)					C(vpa)	1693.998	1	8.054	0.00618		DPO (16)	40.840	14.439	3.610
DPO	W = 0.956	p = 0.58294	✓ Normal		DPO < Control	Δ = -6.225	p = 0.63761	d = -0.404		C(dpo)	117.956	1	0.561	0.45685		VPA (16)	33.265	12.534	3.134
VPA	W = 0.866	p = 0.02380	✗ Non-normal		VPA < Control	Δ = -13.800	p = 0.05124	d = -0.949		C(vpa):C(dpo)	197.137	1	0.937	0.33686		VPA-DPO (16)	34.060	14.483	3.621
VPA-DPO	W = 0.926	p = 0.21117	✓ Normal		VPA-DPO < Control	Δ = -13.005	p = 0.10791	d = -0.843		Residual	12619.254	60
					VPA < DPO	Δ = -7.574	p = 0.40984	d = -0.560								Levene (variance)
Variance Homogeneity (Levene)					VPA-DPO < DPO	Δ = -6.779	p = 0.58005	d = -0.469								Control vs DPO	F = 0.030	p = 0.86342
All groups	F = 0.417	p = 0.74164	✓ Equal		VPA-DPO > VPA	Δ = 0.795	p = 0.73966	d = 0.059								Control vs VPA	F = 0.436	p = 0.51408
																Control vs VPA-DPO	F = 0.038	p = 0.84735
Selected Test	Kruskal-Wallis
════════════════════════════════════════
THIGMOTAXIS (%)
════════════════════════════════════════
Test Selection					Kruskal-Wallis	H = 5.539	p = 0.13633	ε² = 0.042		Two-Way ANOVA						Group (N)	Mean	SD	SE
Normality (Shapiro-Wilk)										Source	SS	df	F	p		Control (16)	8.900	5.755	1.439
Control	W = 0.960	p = 0.65505	✓ Normal		Dunn's Test (Holm-Bonferroni)					C(vpa)	427.241	1	4.102	0.04729		DPO (16)	11.251	10.710	2.678
DPO	W = 0.828	p = 0.00648	✗ Non-normal		DPO > Control	Δ = 2.351	p = 1.00000	d = 0.273		C(dpo)	294.481	1	2.827	0.09787		VPA (16)	12.128	9.291	2.323
VPA	W = 0.933	p = 0.27172	✓ Normal		VPA > Control	Δ = 3.228	p = 1.00000	d = 0.418		C(vpa):C(dpo)	60.191	1	0.578	0.45011		VPA-DPO (16)	18.358	13.507	3.377
VPA-DPO	W = 0.917	p = 0.14928	✓ Normal		VPA-DPO > Control	Δ = 9.458	p = 0.17390	d = 0.911		Residual	6249.138	60
					VPA > DPO	Δ = 0.877	p = 1.00000	d = 0.088								Levene (variance)
Variance Homogeneity (Levene)					VPA-DPO > DPO	Δ = 7.107	p = 0.32055	d = 0.583								Control vs DPO	F = 2.042	p = 0.16329
All groups	F = 1.496	p = 0.22481	✓ Equal		VPA-DPO > VPA	Δ = 6.230	p = 0.74771	d = 0.537								Control vs VPA	F = 2.556	p = 0.12034
																Control vs VPA-DPO	F = 4.232	p = 0.04845
Selected Test	Kruskal-Wallis

## Sheet: Day4
════════════════════════════════════════
VELOCITY (CM/S)
════════════════════════════════════════
Test Selection					Kruskal-Wallis	H = 2.649	p = 0.44900	ε² = -0.006		Two-Way ANOVA						Group (N)	Mean	SD	SE
Normality (Shapiro-Wilk)										Source	SS	df	F	p		Control (16)	13.298	3.315	0.829
Control	W = 0.860	p = 0.01922	✗ Non-normal		Dunn's Test (Holm-Bonferroni)					C(vpa)	8.672	1	0.684	0.41133		DPO (16)	14.989	3.267	0.817
DPO	W = 0.956	p = 0.59537	✓ Normal		DPO > Control	Δ = 1.691	p = 1.00000	d = 0.514		C(dpo)	28.461	1	2.246	0.13917		VPA (16)	14.391	3.671	0.918
VPA	W = 0.810	p = 0.00375	✗ Non-normal		VPA > Control	Δ = 1.094	p = 1.00000	d = 0.313		C(vpa):C(dpo)	2.046	1	0.161	0.68925		VPA-DPO (16)	15.368	3.942	0.985
VPA-DPO	W = 0.932	p = 0.26104	✓ Normal		VPA-DPO > Control	Δ = 2.070	p = 0.77241	d = 0.568		Residual	760.195	60
					VPA < DPO	Δ = -0.598	p = 1.00000	d = -0.172								Levene (variance)
Variance Homogeneity (Levene)					VPA-DPO > DPO	Δ = 0.379	p = 1.00000	d = 0.105								Control vs DPO	F = 0.280	p = 0.60073
All groups	F = 0.643	p = 0.59066	✓ Equal		VPA-DPO > VPA	Δ = 0.976	p = 1.00000	d = 0.256								Control vs VPA	F = 0.081	p = 0.77823
																Control vs VPA-DPO	F = 1.868	p = 0.18188
Selected Test	Kruskal-Wallis
════════════════════════════════════════
HEADING DEVIATION (DEG)
════════════════════════════════════════
Test Selection					Kruskal-Wallis	H = 10.483	p = 0.01488	ε² = 0.125		Two-Way ANOVA						Group (N)	Mean	SD	SE
Normality (Shapiro-Wilk)										Source	SS	df	F	p		Control (16)	29.202	10.873	2.718
Control	W = 0.886	p = 0.04763	✗ Non-normal		Dunn's Test (Holm-Bonferroni)					C(vpa)	2069.918	1	12.342	0.00085		DPO (16)	31.971	12.920	3.230
DPO	W = 0.936	p = 0.30421	✓ Normal		DPO > Control	Δ = 2.768	p = 1.00000	d = 0.232		C(dpo)	12.512	1	0.075	0.78568		VPA (16)	42.460	14.771	3.693
VPA	W = 0.968	p = 0.79797	✓ Normal		VPA > Control	Δ = 13.258	p = 0.07315	d = 1.022		C(vpa):C(dpo)	56.789	1	0.339	0.56282		VPA-DPO (16)	41.461	12.943	3.236
VPA-DPO	W = 0.918	p = 0.15815	✓ Normal		VPA-DPO > Control	Δ = 12.258	p = 0.07315	d = 1.026		Residual	10062.825	60
					VPA > DPO	Δ = 10.490	p = 0.15037	d = 0.756								Levene (variance)
Variance Homogeneity (Levene)					VPA-DPO > DPO	Δ = 9.490	p = 0.15037	d = 0.734								Control vs DPO	F = 0.000	p = 0.98364
All groups	F = 0.195	p = 0.89938	✓ Equal		VPA-DPO < VPA	Δ = -1.000	p = 1.00000	d = -0.072								Control vs VPA	F = 0.444	p = 0.51047
																Control vs VPA-DPO	F = 0.001	p = 0.97303
Selected Test	Kruskal-Wallis
════════════════════════════════════════
MEANDER (DEG/CM)
════════════════════════════════════════
Test Selection					Kruskal-Wallis	H = 13.453	p = 0.00375	ε² = 0.174		Two-Way ANOVA						Group (N)	Mean	SD	SE
Normality (Shapiro-Wilk)										Source	SS	df	F	p		Control (16)	56.041	68.890	17.223
Control	W = 0.539	p = 0.00000	✗ Non-normal		Dunn's Test (Holm-Bonferroni)					C(vpa)	40222.661	1	4.593	0.03617		DPO (16)	55.149	48.116	12.029
DPO	W = 0.726	p = 0.00033	✗ Non-normal		DPO < Control	Δ = -0.892	p = 0.67613	d = -0.015		C(dpo)	1118.765	1	0.128	0.72203		VPA (16)	96.926	134.927	33.732
VPA	W = 0.471	p = 0.00000	✗ Non-normal		VPA > Control	Δ = 40.885	p = 0.12457	d = 0.382		C(vpa):C(dpo)	1370.280	1	0.156	0.69383		VPA-DPO (16)	114.542	98.810	24.703
VPA-DPO	W = 0.763	p = 0.00092	✗ Non-normal		VPA-DPO > Control	Δ = 58.501	p = 0.00826	d = 0.687		Residual	525448.463	60
					VPA > DPO	Δ = 41.777	p = 0.24691	d = 0.412								Levene (variance)
Variance Homogeneity (Levene)					VPA-DPO > DPO	Δ = 59.393	p = 0.02702	d = 0.764								Control vs DPO	F = 0.016	p = 0.90005
All groups	F = 0.628	p = 0.60002	✓ Equal		VPA-DPO > VPA	Δ = 17.616	p = 0.59261	d = 0.149								Control vs VPA	F = 0.541	p = 0.46784
																Control vs VPA-DPO	F = 1.220	p = 0.27823
Selected Test	Kruskal-Wallis
════════════════════════════════════════
TOTAL DISTANCE (CM)
════════════════════════════════════════
Test Selection					Kruskal-Wallis	H = 5.353	p = 0.14771	ε² = 0.039		Two-Way ANOVA						Group (N)	Mean	SD	SE
Normality (Shapiro-Wilk)										Source	SS	df	F	p		Control (16)	158.186	52.144	13.036
Control	W = 0.926	p = 0.21092	✓ Normal		Dunn's Test (Holm-Bonferroni)					C(vpa)	32721.034	1	3.375	0.07115		DPO (16)	204.088	90.611	22.653
DPO	W = 0.894	p = 0.06429	✓ Normal		DPO > Control	Δ = 45.901	p = 0.71036	d = 0.621		C(dpo)	10891.938	1	1.123	0.29344		VPA (16)	223.219	109.917	27.479
VPA	W = 0.862	p = 0.02056	✗ Non-normal		VPA > Control	Δ = 65.033	p = 0.25886	d = 0.756		C(vpa):C(dpo)	6279.141	1	0.648	0.42414		VPA-DPO (16)	229.500	125.585	31.396
VPA-DPO	W = 0.801	p = 0.00278	✗ Non-normal		VPA-DPO > Control	Δ = 71.314	p = 0.25886	d = 0.742		Residual	581740.455	60
					VPA > DPO	Δ = 19.131	p = 1.00000	d = 0.190								Levene (variance)
Variance Homogeneity (Levene)					VPA-DPO > DPO	Δ = 25.412	p = 1.00000	d = 0.232								Control vs DPO	F = 2.419	p = 0.13038
All groups	F = 0.773	p = 0.51375	✓ Equal		VPA-DPO > VPA	Δ = 6.281	p = 1.00000	d = 0.053								Control vs VPA	F = 1.982	p = 0.16945
																Control vs VPA-DPO	F = 1.925	p = 0.17555
Selected Test	Kruskal-Wallis
════════════════════════════════════════
ESCAPE LATENCY (S)
════════════════════════════════════════
Test Selection					Kruskal-Wallis	H = 0.869	p = 0.83286	ε² = -0.036		Two-Way ANOVA						Group (N)	Mean	SD	SE
Normality (Shapiro-Wilk)										Source	SS	df	F	p		Control (16)	13.797	7.770	1.942
Control	W = 0.721	p = 0.00029	✗ Non-normal		Dunn's Test (Holm-Bonferroni)					C(vpa)	170.466	1	1.329	0.25363		DPO (16)	15.150	7.770	1.943
DPO	W = 0.915	p = 0.14033	✓ Normal		DPO > Control	Δ = 1.353	p = 1.00000	d = 0.174		C(dpo)	18.760	1	0.146	0.70354		VPA (16)	17.331	12.892	3.223
VPA	W = 0.694	p = 0.00015	✗ Non-normal		VPA > Control	Δ = 3.534	p = 1.00000	d = 0.332		C(vpa):C(dpo)	1.169	1	0.009	0.92427		VPA-DPO (16)	18.144	15.043	3.761
VPA-DPO	W = 0.733	p = 0.00040	✗ Non-normal		VPA-DPO > Control	Δ = 4.347	p = 1.00000	d = 0.363		Residual	7698.531	60
					VPA > DPO	Δ = 2.181	p = 1.00000	d = 0.205								Levene (variance)
Variance Homogeneity (Levene)					VPA-DPO > DPO	Δ = 2.994	p = 1.00000	d = 0.250								Control vs DPO	F = 0.266	p = 0.60976
All groups	F = 0.686	p = 0.56385	✓ Equal		VPA-DPO > VPA	Δ = 0.812	p = 1.00000	d = 0.058								Control vs VPA	F = 0.661	p = 0.42246
																Control vs VPA-DPO	F = 1.515	p = 0.22796
Selected Test	Kruskal-Wallis
════════════════════════════════════════
PLATFORM DURATION (S)
════════════════════════════════════════
Test Selection					Kruskal-Wallis	H = 3.536	p = 0.31614	ε² = 0.009		Two-Way ANOVA						Group (N)	Mean	SD	SE
Normality (Shapiro-Wilk)										Source	SS	df	F	p		Control (16)	1.200	0.000	0.000
Control	W = 1.000	p = 1.00000	✓ Normal		Dunn's Test (Holm-Bonferroni)					C(vpa)	0.136	1	2.444	0.12322		DPO (16)	1.144	0.121	0.030
DPO	W = 0.484	p = 0.00000	✗ Non-normal		DPO < Control	Δ = -0.056	p = 0.80559	d = -0.658		C(dpo)	0.017	1	0.310	0.57997		VPA (16)	1.084	0.306	0.077
VPA	W = 0.444	p = 0.00000	✗ Non-normal		VPA < Control	Δ = -0.116	p = 0.50032	d = -0.534		C(vpa):C(dpo)	0.009	1	0.158	0.69243		VPA-DPO (16)	1.075	0.338	0.084
VPA-DPO	W = 0.691	p = 0.00014	✗ Non-normal		VPA-DPO < Control	Δ = -0.125	p = 0.72270	d = -0.524		Residual	3.338	60
					VPA < DPO	Δ = -0.059	p = 1.00000	d = -0.255								Levene (variance)
Variance Homogeneity (Levene)					VPA-DPO < DPO	Δ = -0.069	p = 1.00000	d = -0.271								Control vs DPO	F = 3.462	p = 0.07264
All groups	F = 1.764	p = 0.16369	✓ Equal		VPA-DPO < VPA	Δ = -0.009	p = 1.00000	d = -0.029								Control vs VPA	F = 2.278	p = 0.14169
																Control vs VPA-DPO	F = 5.000	p = 0.03294
Selected Test	Kruskal-Wallis
════════════════════════════════════════
PLATFORM FIRST ENTRY (S)
════════════════════════════════════════
Test Selection					Kruskal-Wallis	H = 0.870	p = 0.83277	ε² = -0.036		Two-Way ANOVA						Group (N)	Mean	SD	SE
Normality (Shapiro-Wilk)										Source	SS	df	F	p		Control (16)	12.797	7.770	1.942
Control	W = 0.721	p = 0.00029	✗ Non-normal		Dunn's Test (Holm-Bonferroni)					C(vpa)	176.724	1	1.338	0.25204		DPO (16)	14.197	7.845	1.961
DPO	W = 0.914	p = 0.13367	✓ Normal		DPO > Control	Δ = 1.400	p = 1.00000	d = 0.179		C(dpo)	19.086	1	0.144	0.70523		VPA (16)	16.428	13.134	3.283
VPA	W = 0.690	p = 0.00013	✗ Non-normal		VPA > Control	Δ = 3.631	p = 1.00000	d = 0.337		C(vpa):C(dpo)	1.516	1	0.011	0.91505		VPA-DPO (16)	17.212	15.299	3.825
VPA-DPO	W = 0.728	p = 0.00035	✗ Non-normal		VPA-DPO > Control	Δ = 4.416	p = 1.00000	d = 0.364		Residual	7926.977	60
					VPA > DPO	Δ = 2.231	p = 1.00000	d = 0.206								Levene (variance)
Variance Homogeneity (Levene)					VPA-DPO > DPO	Δ = 3.016	p = 1.00000	d = 0.248								Control vs DPO	F = 0.287	p = 0.59634
All groups	F = 0.683	p = 0.56604	✓ Equal		VPA-DPO > VPA	Δ = 0.784	p = 1.00000	d = 0.055								Control vs VPA	F = 0.688	p = 0.41327
																Control vs VPA-DPO	F = 1.511	p = 0.22850
Selected Test	Kruskal-Wallis
════════════════════════════════════════
IMMOBILITY (%)
════════════════════════════════════════
Test Selection					Kruskal-Wallis	H = 3.229	p = 0.35770	ε² = 0.004		Two-Way ANOVA						Group (N)	Mean	SD	SE
Normality (Shapiro-Wilk)										Source	SS	df	F	p		Control (16)	43.047	17.670	4.418
Control	W = 0.876	p = 0.03375	✗ Non-normal		Dunn's Test (Holm-Bonferroni)					C(vpa)	188.085	1	0.648	0.42395		DPO (16)	35.349	15.508	3.877
DPO	W = 0.906	p = 0.10173	✓ Normal		DPO < Control	Δ = -7.698	p = 0.77199	d = -0.463		C(dpo)	192.152	1	0.662	0.41901		VPA (16)	35.386	18.093	4.523
VPA	W = 0.761	p = 0.00087	✗ Non-normal		VPA < Control	Δ = -7.661	p = 0.61476	d = -0.428		C(vpa):C(dpo)	286.596	1	0.988	0.32431		VPA-DPO (16)	36.152	16.752	4.188
VPA-DPO	W = 0.959	p = 0.63650	✓ Normal		VPA-DPO < Control	Δ = -6.894	p = 0.86840	d = -0.400		Residual	17411.021	60
					VPA > DPO	Δ = 0.037	p = 1.00000	d = 0.002								Levene (variance)
Variance Homogeneity (Levene)					VPA-DPO > DPO	Δ = 0.804	p = 1.00000	d = 0.050								Control vs DPO	F = 0.009	p = 0.92679
All groups	F = 0.100	p = 0.95959	✓ Equal		VPA-DPO > VPA	Δ = 0.767	p = 1.00000	d = 0.044								Control vs VPA	F = 0.022	p = 0.88378
																Control vs VPA-DPO	F = 0.136	p = 0.71444
Selected Test	Kruskal-Wallis
════════════════════════════════════════
THIGMOTAXIS (%)
════════════════════════════════════════
Test Selection					Kruskal-Wallis	H = 3.374	p = 0.33742	ε² = 0.006		Two-Way ANOVA						Group (N)	Mean	SD	SE
Normality (Shapiro-Wilk)										Source	SS	df	F	p		Control (16)	8.488	6.818	1.704
Control	W = 0.906	p = 0.09947	✓ Normal		Dunn's Test (Holm-Bonferroni)					C(vpa)	68.111	1	0.677	0.41383		DPO (16)	10.596	6.809	1.702
DPO	W = 0.905	p = 0.09834	✓ Normal		DPO > Control	Δ = 2.108	p = 1.00000	d = 0.309		C(dpo)	297.274	1	2.955	0.09075		VPA (16)	8.349	9.410	2.352
VPA	W = 0.754	p = 0.00072	✗ Non-normal		VPA < Control	Δ = -0.139	p = 1.00000	d = -0.017		C(vpa):C(dpo)	77.584	1	0.771	0.38332		VPA-DPO (16)	14.862	14.865	3.716
VPA-DPO	W = 0.818	p = 0.00474	✗ Non-normal		VPA-DPO > Control	Δ = 6.374	p = 1.00000	d = 0.551		Residual	6035.216	60
					VPA < DPO	Δ = -2.247	p = 1.00000	d = -0.274								Levene (variance)
Variance Homogeneity (Levene)					VPA-DPO > DPO	Δ = 4.265	p = 1.00000	d = 0.369								Control vs DPO	F = 0.319	p = 0.57643
All groups	F = 1.638	p = 0.19003	✓ Equal		VPA-DPO > VPA	Δ = 6.512	p = 0.54051	d = 0.524								Control vs VPA	F = 0.196	p = 0.66132
																Control vs VPA-DPO	F = 3.053	p = 0.09080
Selected Test	Kruskal-Wallis

## Sheet: Day5(PROBE)
════════════════════════════════════════
VELOCITY (CM/S)
════════════════════════════════════════
Test Selection					Kruskal-Wallis	H = 2.743	p = 0.43298	ε² = -0.004		Two-Way ANOVA						Group (N)	Mean	SD	SE
Normality (Shapiro-Wilk)										Source	SS	df	F	p		Control (16)	16.985	3.646	0.911
Control	W = 0.783	p = 0.00164	✗ Non-normal		Dunn's Test (Holm-Bonferroni)					C(vpa)	10.675	1	0.765	0.38538		DPO (16)	18.165	2.613	0.653
DPO	W = 0.970	p = 0.83679	✓ Normal		DPO > Control	Δ = 1.180	p = 1.00000	d = 0.372		C(dpo)	5.917	1	0.424	0.51755		VPA (16)	18.373	4.332	1.083
VPA	W = 0.781	p = 0.00154	✗ Non-normal		VPA > Control	Δ = 1.388	p = 0.84671	d = 0.347		C(vpa):C(dpo)	5.226	1	0.374	0.54298		VPA-DPO (16)	18.410	4.118	1.029
VPA-DPO	W = 0.942	p = 0.37134	✓ Normal		VPA-DPO > Control	Δ = 1.425	p = 0.87279	d = 0.366		Residual	837.693	60
					VPA > DPO	Δ = 0.209	p = 1.00000	d = 0.058								Levene (variance)
Variance Homogeneity (Levene)					VPA-DPO > DPO	Δ = 0.245	p = 1.00000	d = 0.071								Control vs DPO	F = 0.126	p = 0.72509
All groups	F = 0.879	p = 0.45730	✓ Equal		VPA-DPO > VPA	Δ = 0.037	p = 1.00000	d = 0.009								Control vs VPA	F = 0.190	p = 0.66611
																Control vs VPA-DPO	F = 1.500	p = 0.23019
Selected Test	Kruskal-Wallis
════════════════════════════════════════
HEADING DEVIATION (DEG)
════════════════════════════════════════
Test Selection					Kruskal-Wallis	H = 3.501	p = 0.32065	ε² = 0.008		Two-Way ANOVA						Group (N)	Mean	SD	SE
Normality (Shapiro-Wilk)										Source	SS	df	F	p		Control (16)	97.217	20.289	5.072
Control	W = 0.911	p = 0.12275	✓ Normal		Dunn's Test (Holm-Bonferroni)					C(vpa)	1072.814	1	1.910	0.17212		DPO (16)	104.493	25.000	6.250
DPO	W = 0.800	p = 0.00275	✗ Non-normal		DPO > Control	Δ = 7.276	p = 1.00000	d = 0.320		C(dpo)	15.168	1	0.027	0.87003		VPA (16)	111.708	25.110	6.278
VPA	W = 0.961	p = 0.67782	✓ Normal		VPA > Control	Δ = 14.491	p = 0.42744	d = 0.635		C(vpa):C(dpo)	635.545	1	1.131	0.29176		VPA-DPO (16)	106.379	24.082	6.020
VPA-DPO	W = 0.873	p = 0.03016	✗ Non-normal		VPA-DPO > Control	Δ = 9.162	p = 1.00000	d = 0.411		Residual	33706.337	60
					VPA > DPO	Δ = 7.215	p = 1.00000	d = 0.288								Levene (variance)
Variance Homogeneity (Levene)					VPA-DPO > DPO	Δ = 1.886	p = 1.00000	d = 0.077								Control vs DPO	F = 0.177	p = 0.67713
All groups	F = 0.449	p = 0.71869	✓ Equal		VPA-DPO < VPA	Δ = -5.329	p = 1.00000	d = -0.217								Control vs VPA	F = 1.764	p = 0.19417
																Control vs VPA-DPO	F = 0.159	p = 0.69247
Selected Test	Kruskal-Wallis
════════════════════════════════════════
MEANDER (DEG/CM)
════════════════════════════════════════
Test Selection					Kruskal-Wallis	H = 1.918	p = 0.58962	ε² = -0.018		Two-Way ANOVA						Group (N)	Mean	SD	SE
Normality (Shapiro-Wilk)										Source	SS	df	F	p		Control (16)	43.433	73.952	18.488
Control	W = 0.490	p = 0.00000	✗ Non-normal		Dunn's Test (Holm-Bonferroni)					C(vpa)	3116.415	1	0.639	0.42732		DPO (16)	15.334	7.048	1.762
DPO	W = 0.917	p = 0.14869	✓ Normal		DPO < Control	Δ = -28.099	p = 1.00000	d = -0.535		C(dpo)	2521.359	1	0.517	0.47501		VPA (16)	41.843	101.259	25.315
VPA	W = 0.319	p = 0.00000	✗ Non-normal		VPA < Control	Δ = -1.590	p = 1.00000	d = -0.018		C(vpa):C(dpo)	3866.814	1	0.793	0.37689		VPA-DPO (16)	44.836	61.187	15.297
VPA-DPO	W = 0.641	p = 0.00004	✗ Non-normal		VPA-DPO > Control	Δ = 1.403	p = 1.00000	d = 0.021		Residual	292736.622	60
					VPA > DPO	Δ = 26.509	p = 1.00000	d = 0.369								Levene (variance)
Variance Homogeneity (Levene)					VPA-DPO > DPO	Δ = 29.502	p = 1.00000	d = 0.677								Control vs DPO	F = 1.894	p = 0.17890
All groups	F = 0.552	p = 0.64849	✓ Equal		VPA-DPO > VPA	Δ = 2.993	p = 1.00000	d = 0.036								Control vs VPA	F = 0.003	p = 0.95736
																Control vs VPA-DPO	F = 0.010	p = 0.92182
Selected Test	Kruskal-Wallis
════════════════════════════════════════
TOTAL DISTANCE (CM)
════════════════════════════════════════
Test Selection					Kruskal-Wallis	H = 3.208	p = 0.36065	ε² = 0.003		Two-Way ANOVA						Group (N)	Mean	SD	SE
Normality (Shapiro-Wilk)										Source	SS	df	F	p		Control (16)	2030.852	433.854	108.463
Control	W = 0.779	p = 0.00144	✗ Non-normal		Dunn's Test (Holm-Bonferroni)					C(vpa)	174085.671	1	0.868	0.35537		DPO (16)	2174.540	316.180	79.045
DPO	W = 0.975	p = 0.91303	✓ Normal		DPO > Control	Δ = 143.688	p = 1.00000	d = 0.379		C(dpo)	87710.746	1	0.437	0.51106		VPA (16)	2204.809	519.886	129.971
VPA	W = 0.781	p = 0.00154	✗ Non-normal		VPA > Control	Δ = 173.957	p = 0.63910	d = 0.363		C(vpa):C(dpo)	77612.806	1	0.387	0.53635		VPA-DPO (16)	2209.201	494.142	123.535
VPA-DPO	W = 0.942	p = 0.37134	✓ Normal		VPA-DPO > Control	Δ = 178.349	p = 0.73161	d = 0.384		Residual	12039850.360	60
					VPA > DPO	Δ = 30.269	p = 1.00000	d = 0.070								Levene (variance)
Variance Homogeneity (Levene)					VPA-DPO > DPO	Δ = 34.661	p = 1.00000	d = 0.084								Control vs DPO	F = 0.088	p = 0.76920
All groups	F = 0.922	p = 0.43586	✓ Equal		VPA-DPO > VPA	Δ = 4.392	p = 1.00000	d = 0.009								Control vs VPA	F = 0.241	p = 0.62738
																Control vs VPA-DPO	F = 1.703	p = 0.20182
Selected Test	Kruskal-Wallis
════════════════════════════════════════
PLATFORM CROSSING
════════════════════════════════════════
Test Selection					Kruskal-Wallis	H = 2.768	p = 0.42878	ε² = -0.004		Two-Way ANOVA						Group (N)	Mean	SD	SE
Normality (Shapiro-Wilk)										Source	SS	df	F	p		Control (16)	4.625	2.680	0.670
Control	W = 0.882	p = 0.04245	✗ Non-normal		Dunn's Test (Holm-Bonferroni)					C(vpa)	23.766	1	4.766	0.03295		DPO (16)	4.312	2.056	0.514
DPO	W = 0.873	p = 0.03001	✗ Non-normal		DPO < Control	Δ = -0.312	p = 1.00000	d = -0.131		C(dpo)	0.391	1	0.078	0.78053		VPA (16)	3.250	1.983	0.496
VPA	W = 0.893	p = 0.06185	✓ Normal		VPA < Control	Δ = -1.375	p = 1.00000	d = -0.583		C(vpa):C(dpo)	0.391	1	0.078	0.78053		VPA-DPO (16)	3.250	2.145	0.536
VPA-DPO	W = 0.946	p = 0.42571	✓ Normal		VPA-DPO < Control	Δ = -1.375	p = 1.00000	d = -0.566		Residual	299.188	60
					VPA < DPO	Δ = -1.062	p = 1.00000	d = -0.526								Levene (variance)
Variance Homogeneity (Levene)					VPA-DPO < DPO	Δ = -1.062	p = 1.00000	d = -0.506								Control vs DPO	F = 0.512	p = 0.47972
All groups	F = 0.216	p = 0.88489	✓ Equal		VPA-DPO = VPA	Δ = 0.000	p = 1.00000	d = 0.000								Control vs VPA	F = 0.180	p = 0.67471
																Control vs VPA-DPO	F = 0.175	p = 0.67831
Selected Test	Kruskal-Wallis
════════════════════════════════════════
ESCAPE LATENCY (S)
════════════════════════════════════════
Test Selection					One-Way ANOVA	F = 0.000	p = 1.00000	η² = 0.000		Two-Way ANOVA						Group (N)	Mean	SD	SE
Normality (Shapiro-Wilk)										Source	SS	df	F	p		Control (16)	120.000	0.000	0.000
Control	W = 1.000	p = 1.00000	✓ Normal		Games-Howell					C(vpa)	0.000	1	2.298	0.13478		DPO (16)	120.000	0.000	0.000
DPO	W = 1.000	p = 1.00000	✓ Normal		Control = DPO	Δ = 0.000	p = nan	d = nan		C(dpo)	0.000	1	19.008	0.00005		VPA (16)	120.000	0.000	0.000
VPA	W = 1.000	p = 1.00000	✓ Normal		Control = VPA	Δ = 0.000	p = nan	d = nan		C(vpa):C(dpo)	0.000	1	1.688	0.19890		VPA-DPO (16)	120.000	0.000	0.000
VPA-DPO	W = 1.000	p = 1.00000	✓ Normal		Control = VPA-DPO	Δ = 0.000	p = nan	d = nan		Residual	0.000	60
					DPO = VPA	Δ = 0.000	p = nan	d = nan								Levene (variance)
Variance Homogeneity (Levene)					DPO = VPA-DPO	Δ = 0.000	p = nan	d = nan								Control vs DPO	F = nan	p = nan
All groups	F = nan	p = nan	✗ Unequal		VPA = VPA-DPO	Δ = 0.000	p = nan	d = nan								Control vs VPA	F = nan	p = nan
																Control vs VPA-DPO	F = nan	p = nan
Selected Test	Welch's ANOVA
════════════════════════════════════════
PLATFORM DURATION (S)
════════════════════════════════════════
Test Selection					Kruskal-Wallis	H = 14.699	p = 0.00209	ε² = 0.195		Two-Way ANOVA						Group (N)	Mean	SD	SE
Normality (Shapiro-Wilk)										Source	SS	df	F	p		Control (16)	2.450	1.499	0.375
Control	W = 0.904	p = 0.09447	✓ Normal		Dunn's Test (Holm-Bonferroni)					C(vpa)	22.563	1	16.450	0.00015		DPO (16)	2.188	1.430	0.358
DPO	W = 0.747	p = 0.00058	✗ Non-normal		DPO < Control	Δ = -0.263	p = 1.00000	d = -0.179		C(dpo)	0.640	1	0.467	0.49718		VPA (16)	1.200	0.790	0.197
VPA	W = 0.953	p = 0.53330	✓ Normal		VPA < Control	Δ = -1.250	p = 0.04894	d = -1.043		C(vpa):C(dpo)	0.063	1	0.046	0.83169		VPA-DPO (16)	1.062	0.754	0.189
VPA-DPO	W = 0.945	p = 0.42016	✓ Normal		VPA-DPO < Control	Δ = -1.388	p = 0.00985	d = -1.169		Residual	82.295	60
					VPA < DPO	Δ = -0.988	p = 0.08852	d = -0.855								Levene (variance)
Variance Homogeneity (Levene)					VPA-DPO < DPO	Δ = -1.125	p = 0.02404	d = -0.984								Control vs DPO	F = 0.565	p = 0.45828
All groups	F = 1.611	p = 0.19615	✓ Equal		VPA-DPO < VPA	Δ = -0.137	p = 1.00000	d = -0.178								Control vs VPA	F = 3.384	p = 0.07576
																Control vs VPA-DPO	F = 4.293	p = 0.04697
Selected Test	Kruskal-Wallis
════════════════════════════════════════
PLATFORM FIRST ENTRY (S)
════════════════════════════════════════
Test Selection					Kruskal-Wallis	H = 3.311	p = 0.34613	ε² = 0.005		Two-Way ANOVA						Group (N)	Mean	SD	SE
Normality (Shapiro-Wilk)										Source	SS	df	F	p		Control (16)	22.050	22.152	5.538
Control	W = 0.816	p = 0.00448	✗ Non-normal		Dunn's Test (Holm-Bonferroni)					C(vpa)	4303.360	1	4.244	0.04373		DPO (16)	26.462	18.404	4.601
DPO	W = 0.871	p = 0.02777	✗ Non-normal		DPO > Control	Δ = 4.412	p = 0.92620	d = 0.217		C(dpo)	388.090	1	0.383	0.53848		VPA (16)	37.938	38.620	9.655
VPA	W = 0.791	p = 0.00209	✗ Non-normal		VPA > Control	Δ = 15.887	p = 0.92620	d = 0.505		C(vpa):C(dpo)	4.202	1	0.004	0.94888		VPA-DPO (16)	43.375	41.651	10.413
VPA-DPO	W = 0.832	p = 0.00760	✗ Non-normal		VPA-DPO > Control	Δ = 21.325	p = 0.50862	d = 0.639		Residual	60836.545	60
					VPA > DPO	Δ = 11.475	p = 1.00000	d = 0.379								Levene (variance)
Variance Homogeneity (Levene)					VPA-DPO > DPO	Δ = 16.913	p = 1.00000	d = 0.525								Control vs DPO	F = 0.111	p = 0.74117
All groups	F = 2.060	p = 0.11501	✓ Equal		VPA-DPO > VPA	Δ = 5.438	p = 1.00000	d = 0.135								Control vs VPA	F = 2.027	p = 0.16481
																Control vs VPA-DPO	F = 2.852	p = 0.10165
Selected Test	Kruskal-Wallis
════════════════════════════════════════
IMMOBILITY (%)
════════════════════════════════════════
Test Selection					Kruskal-Wallis	H = 2.994	p = 0.39257	ε² = -0.000		Two-Way ANOVA						Group (N)	Mean	SD	SE
Normality (Shapiro-Wilk)										Source	SS	df	F	p		Control (16)	28.193	16.118	4.029
Control	W = 0.765	p = 0.00098	✗ Non-normal		Dunn's Test (Holm-Bonferroni)					C(vpa)	40.241	1	0.160	0.69067		DPO (16)	19.624	9.965	2.491
DPO	W = 0.945	p = 0.41530	✓ Normal		DPO < Control	Δ = -8.569	p = 0.62037	d = -0.640		C(dpo)	133.246	1	0.529	0.46966		VPA (16)	24.095	18.755	4.689
VPA	W = 0.697	p = 0.00016	✗ Non-normal		VPA < Control	Δ = -4.097	p = 1.00000	d = -0.234		C(vpa):C(dpo)	516.788	1	2.053	0.15705		VPA-DPO (16)	26.893	17.199	4.300
VPA-DPO	W = 0.887	p = 0.04926	✗ Non-normal		VPA-DPO < Control	Δ = -1.300	p = 1.00000	d = -0.078		Residual	15099.826	60
					VPA > DPO	Δ = 4.472	p = 1.00000	d = 0.298								Levene (variance)
Variance Homogeneity (Levene)					VPA-DPO > DPO	Δ = 7.269	p = 1.00000	d = 0.517								Control vs DPO	F = 0.427	p = 0.51846
All groups	F = 0.505	p = 0.68022	✓ Equal		VPA-DPO > VPA	Δ = 2.797	p = 1.00000	d = 0.155								Control vs VPA	F = 0.002	p = 0.96864
																Control vs VPA-DPO	F = 0.429	p = 0.51739
Selected Test	Kruskal-Wallis
════════════════════════════════════════
THIGMOTAXIS (%)
════════════════════════════════════════
Test Selection					Kruskal-Wallis	H = 3.356	p = 0.33987	ε² = 0.006		Two-Way ANOVA						Group (N)	Mean	SD	SE
Normality (Shapiro-Wilk)										Source	SS	df	F	p		Control (16)	24.459	7.794	1.949
Control	W = 0.960	p = 0.65624	✓ Normal		Dunn's Test (Holm-Bonferroni)					C(vpa)	289.455	1	2.279	0.13642		DPO (16)	28.962	10.414	2.603
DPO	W = 0.924	p = 0.19559	✓ Normal		DPO > Control	Δ = 4.503	p = 1.00000	d = 0.490		C(dpo)	385.493	1	3.035	0.08663		VPA (16)	28.307	11.738	2.934
VPA	W = 0.864	p = 0.02184	✗ Non-normal		VPA > Control	Δ = 3.848	p = 1.00000	d = 0.386		C(vpa):C(dpo)	2.632	1	0.021	0.88603		VPA-DPO (16)	33.621	14.184	3.546
VPA-DPO	W = 0.873	p = 0.02991	✗ Non-normal		VPA-DPO > Control	Δ = 9.162	p = 0.45009	d = 0.801		Residual	7622.068	60
					VPA < DPO	Δ = -0.655	p = 1.00000	d = -0.059								Levene (variance)
Variance Homogeneity (Levene)					VPA-DPO > DPO	Δ = 4.659	p = 1.00000	d = 0.374								Control vs DPO	F = 3.199	p = 0.08377
All groups	F = 0.760	p = 0.52109	✓ Equal		VPA-DPO > VPA	Δ = 5.314	p = 1.00000	d = 0.408								Control vs VPA	F = 0.632	p = 0.43303
																Control vs VPA-DPO	F = 1.828	p = 0.18641
Selected Test	Kruskal-Wallis

## Sheet: Day6
════════════════════════════════════════
VELOCITY (CM/S)
════════════════════════════════════════
Test Selection					One-Way ANOVA	F = 0.828	p = 0.48361	η² = 0.040		Two-Way ANOVA						Group (N)	Mean	SD	SE
Normality (Shapiro-Wilk)										Source	SS	df	F	p		Control (16)	14.872	4.394	1.098
Control	W = 0.927	p = 0.21734	✓ Normal		Tukey's HSD					C(vpa)	31.194	1	1.712	0.19575		DPO (16)	15.194	3.729	0.932
DPO	W = 0.915	p = 0.13805	✓ Normal		Control < DPO	Δ = -0.322	p = 0.99650	d = -0.079		C(dpo)	3.722	1	0.204	0.65293		VPA (16)	14.280	3.568	0.892
VPA	W = 0.958	p = 0.62842	✓ Normal		Control > VPA	Δ = 0.592	p = 0.97940	d = 0.148		C(vpa):C(dpo)	10.356	1	0.568	0.45389		VPA-DPO (16)	12.993	5.192	1.298
VPA-DPO	W = 0.927	p = 0.22206	✓ Normal		Control > VPA-DPO	Δ = 1.879	p = 0.60120	d = 0.391		Residual	1093.417	60
					DPO > VPA	Δ = 0.914	p = 0.92990	d = 0.250								Levene (variance)
Variance Homogeneity (Levene)					DPO > VPA-DPO	Δ = 2.201	p = 0.46890	d = 0.487								Control vs DPO	F = 0.077	p = 0.78344
All groups	F = 0.558	p = 0.64462	✓ Equal		VPA > VPA-DPO	Δ = 1.287	p = 0.82900	d = 0.289								Control vs VPA	F = 0.063	p = 0.80377
																Control vs VPA-DPO	F = 0.626	p = 0.43488
Selected Test	One-Way ANOVA
════════════════════════════════════════
HEADING DEVIATION (DEG)
════════════════════════════════════════
Test Selection					One-Way ANOVA	F = 1.381	p = 0.25728	η² = 0.065		Two-Way ANOVA						Group (N)	Mean	SD	SE
Normality (Shapiro-Wilk)										Source	SS	df	F	p		Control (16)	45.936	14.239	3.560
Control	W = 0.963	p = 0.70918	✓ Normal		Tukey's HSD					C(vpa)	756.880	1	3.538	0.06484		DPO (16)	48.357	12.375	3.094
DPO	W = 0.980	p = 0.96094	✓ Normal		Control < DPO	Δ = -2.421	p = 0.96570	d = -0.182		C(dpo)	2.501	1	0.012	0.91427		VPA (16)	55.630	14.090	3.523
VPA	W = 0.963	p = 0.70912	✓ Normal		Control < VPA	Δ = -9.695	p = 0.24980	d = -0.684		C(vpa):C(dpo)	126.950	1	0.593	0.44414		VPA-DPO (16)	52.418	17.359	4.340
VPA-DPO	W = 0.984	p = 0.98762	✓ Normal		Control < VPA-DPO	Δ = -6.483	p = 0.59570	d = -0.408		Residual	12836.628	60
					DPO < VPA	Δ = -7.273	p = 0.50040	d = -0.548								Levene (variance)
Variance Homogeneity (Levene)					DPO < VPA-DPO	Δ = -4.061	p = 0.86080	d = -0.269								Control vs DPO	F = 0.178	p = 0.67640
All groups	F = 0.451	p = 0.71724	✓ Equal		VPA > VPA-DPO	Δ = 3.212	p = 0.92490	d = 0.203								Control vs VPA	F = 0.156	p = 0.69541
																Control vs VPA-DPO	F = 0.349	p = 0.55914
Selected Test	One-Way ANOVA
════════════════════════════════════════
MEANDER (DEG/CM)
════════════════════════════════════════
Test Selection					Kruskal-Wallis	H = 9.512	p = 0.02321	ε² = 0.109		Two-Way ANOVA						Group (N)	Mean	SD	SE
Normality (Shapiro-Wilk)										Source	SS	df	F	p		Control (16)	48.748	42.560	10.640
Control	W = 0.741	p = 0.00049	✗ Non-normal		Dunn's Test (Holm-Bonferroni)					C(vpa)	35630.895	1	3.994	0.05019		DPO (16)	32.515	11.559	2.890
DPO	W = 0.972	p = 0.86911	✓ Normal		DPO < Control	Δ = -16.234	p = 1.00000	d = -0.521		C(dpo)	14592.042	1	1.636	0.20582		VPA (16)	49.506	57.980	14.495
VPA	W = 0.499	p = 0.00000	✗ Non-normal		VPA > Control	Δ = 0.757	p = 1.00000	d = 0.015		C(vpa):C(dpo)	34496.300	1	3.867	0.05387		VPA-DPO (16)	126.138	174.281	43.570
VPA-DPO	W = 0.599	p = 0.00002	✗ Non-normal		VPA-DPO > Control	Δ = 77.390	p = 0.08151	d = 0.610		Residual	535206.036	60
					VPA > DPO	Δ = 16.991	p = 1.00000	d = 0.406								Levene (variance)
Variance Homogeneity (Levene)					VPA-DPO > DPO	Δ = 93.623	p = 0.03058	d = 0.758								Control vs DPO	F = 3.867	p = 0.05855
All groups	F = 2.580	p = 0.06181	✓ Equal		VPA-DPO > VPA	Δ = 76.632	p = 0.11046	d = 0.590								Control vs VPA	F = 0.013	p = 0.90899
																Control vs VPA-DPO	F = 2.175	p = 0.15072
Selected Test	Kruskal-Wallis
════════════════════════════════════════
TOTAL DISTANCE (CM)
════════════════════════════════════════
Test Selection					One-Way ANOVA	F = 2.360	p = 0.08036	η² = 0.106		Two-Way ANOVA						Group (N)	Mean	SD	SE
Normality (Shapiro-Wilk)										Source	SS	df	F	p		Control (16)	289.607	121.760	30.440
Control	W = 0.923	p = 0.18834	✓ Normal		Tukey's HSD					C(vpa)	54.312	1	0.004	0.94695		DPO (16)	349.885	115.782	28.945
DPO	W = 0.960	p = 0.65409	✓ Normal		Control < DPO	Δ = -60.279	p = 0.41720	d = -0.507		C(dpo)	2333.671	1	0.192	0.66298		VPA (16)	363.805	100.162	25.040
VPA	W = 0.968	p = 0.80954	✓ Normal		Control < VPA	Δ = -74.198	p = 0.23790	d = -0.666		C(vpa):C(dpo)	83765.499	1	6.885	0.01101		VPA-DPO (16)	279.372	101.987	25.497
VPA-DPO	W = 0.925	p = 0.20206	✓ Normal		Control > VPA-DPO	Δ = 10.235	p = 0.99360	d = 0.091		Residual	729972.673	60
					DPO < VPA	Δ = -13.919	p = 0.98430	d = -0.129								Levene (variance)
Variance Homogeneity (Levene)					DPO > VPA-DPO	Δ = 70.513	p = 0.27960	d = 0.646								Control vs DPO	F = 0.011	p = 0.91704
All groups	F = 0.067	p = 0.97727	✓ Equal		VPA > VPA-DPO	Δ = 84.433	p = 0.14490	d = 0.835								Control vs VPA	F = 0.145	p = 0.70631
																Control vs VPA-DPO	F = 0.002	p = 0.96689
Selected Test	One-Way ANOVA
════════════════════════════════════════
ESCAPE LATENCY (S)
════════════════════════════════════════
Test Selection					Kruskal-Wallis	H = 0.808	p = 0.84751	ε² = -0.037		Two-Way ANOVA						Group (N)	Mean	SD	SE
Normality (Shapiro-Wilk)										Source	SS	df	F	p		Control (16)	23.547	9.507	2.377
Control	W = 0.955	p = 0.57599	✓ Normal		Dunn's Test (Holm-Bonferroni)					C(vpa)	62.608	1	0.466	0.49726		DPO (16)	24.925	9.864	2.466
DPO	W = 0.849	p = 0.01337	✗ Non-normal		DPO > Control	Δ = 1.378	p = 1.00000	d = 0.142		C(dpo)	3.851	1	0.029	0.86606		VPA (16)	26.413	9.923	2.481
VPA	W = 0.905	p = 0.09537	✓ Normal		VPA > Control	Δ = 2.866	p = 1.00000	d = 0.295		C(vpa):C(dpo)	12.603	1	0.094	0.76035		VPA-DPO (16)	26.016	15.835	3.959
VPA-DPO	W = 0.845	p = 0.01164	✗ Non-normal		VPA-DPO > Control	Δ = 2.469	p = 1.00000	d = 0.189		Residual	8053.548	60
					VPA > DPO	Δ = 1.488	p = 1.00000	d = 0.150								Levene (variance)
Variance Homogeneity (Levene)					VPA-DPO > DPO	Δ = 1.091	p = 1.00000	d = 0.083								Control vs DPO	F = 0.280	p = 0.60061
All groups	F = 0.764	p = 0.51856	✓ Equal		VPA-DPO < VPA	Δ = -0.397	p = 1.00000	d = -0.030								Control vs VPA	F = 0.060	p = 0.80816
																Control vs VPA-DPO	F = 0.814	p = 0.37417
Selected Test	Kruskal-Wallis
════════════════════════════════════════
PLATFORM DURATION (S)
════════════════════════════════════════
Test Selection					Kruskal-Wallis	H = 4.373	p = 0.22386	ε² = 0.023		Two-Way ANOVA						Group (N)	Mean	SD	SE
Normality (Shapiro-Wilk)										Source	SS	df	F	p		Control (16)	1.038	0.205	0.051
Control	W = 0.851	p = 0.01418	✗ Non-normal		Dunn's Test (Holm-Bonferroni)					C(vpa)	0.005	1	0.066	0.79767		DPO (16)	0.900	0.219	0.055
DPO	W = 0.736	p = 0.00044	✗ Non-normal		DPO < Control	Δ = -0.138	p = 0.21980	d = -0.649		C(dpo)	0.155	1	2.175	0.14549		VPA (16)	0.981	0.240	0.060
VPA	W = 0.840	p = 0.00974	✗ Non-normal		VPA < Control	Δ = -0.056	p = 1.00000	d = -0.252		C(vpa):C(dpo)	0.024	1	0.343	0.56058		VPA-DPO (16)	0.922	0.371	0.093
VPA-DPO	W = 0.777	p = 0.00138	✗ Non-normal		VPA-DPO < Control	Δ = -0.116	p = 1.00000	d = -0.386		Residual	4.277	60
					VPA > DPO	Δ = 0.081	p = 1.00000	d = 0.354								Levene (variance)
Variance Homogeneity (Levene)					VPA-DPO > DPO	Δ = 0.022	p = 1.00000	d = 0.072								Control vs DPO	F = 1.307	p = 0.26205
All groups	F = 1.959	p = 0.12985	✓ Equal		VPA-DPO < VPA	Δ = -0.059	p = 1.00000	d = -0.190								Control vs VPA	F = 0.148	p = 0.70299
																Control vs VPA-DPO	F = 1.820	p = 0.18740
Selected Test	Kruskal-Wallis
════════════════════════════════════════
PLATFORM FIRST ENTRY (S)
════════════════════════════════════════
Test Selection					Kruskal-Wallis	H = 1.074	p = 0.78341	ε² = -0.032		Two-Way ANOVA						Group (N)	Mean	SD	SE
Normality (Shapiro-Wilk)										Source	SS	df	F	p		Control (16)	21.519	8.904	2.226
Control	W = 0.943	p = 0.38121	✓ Normal		Dunn's Test (Holm-Bonferroni)					C(vpa)	97.022	1	0.713	0.40180		DPO (16)	24.175	10.011	2.503
DPO	W = 0.848	p = 0.01275	✗ Non-normal		DPO > Control	Δ = 2.656	p = 1.00000	d = 0.280		C(dpo)	25.503	1	0.187	0.66663		VPA (16)	25.375	10.231	2.558
VPA	W = 0.902	p = 0.08789	✓ Normal		VPA > Control	Δ = 3.856	p = 1.00000	d = 0.402		C(vpa):C(dpo)	31.081	1	0.228	0.63444		VPA-DPO (16)	25.244	16.128	4.032
VPA-DPO	W = 0.845	p = 0.01158	✗ Non-normal		VPA-DPO > Control	Δ = 3.725	p = 1.00000	d = 0.286		Residual	8164.314	60
					VPA > DPO	Δ = 1.200	p = 1.00000	d = 0.119								Levene (variance)
Variance Homogeneity (Levene)					VPA-DPO > DPO	Δ = 1.069	p = 1.00000	d = 0.080								Control vs DPO	F = 0.016	p = 0.90051
All groups	F = 0.870	p = 0.46182	✓ Equal		VPA-DPO < VPA	Δ = -0.131	p = 1.00000	d = -0.010								Control vs VPA	F = 0.081	p = 0.77789
																Control vs VPA-DPO	F = 1.460	p = 0.23643
Selected Test	Kruskal-Wallis
════════════════════════════════════════
IMMOBILITY (%)
════════════════════════════════════════
Test Selection					Kruskal-Wallis	H = 1.024	p = 0.79552	ε² = -0.033		Two-Way ANOVA						Group (N)	Mean	SD	SE
Normality (Shapiro-Wilk)										Source	SS	df	F	p		Control (16)	39.579	18.714	4.679
Control	W = 0.864	p = 0.02178	✗ Non-normal		Dunn's Test (Holm-Bonferroni)					C(vpa)	88.309	1	0.231	0.63272		DPO (16)	36.001	16.483	4.121
DPO	W = 0.934	p = 0.28035	✓ Normal		DPO < Control	Δ = -3.578	p = 1.00000	d = -0.203		C(dpo)	74.477	1	0.195	0.66069		VPA (16)	36.192	17.715	4.429
VPA	W = 0.942	p = 0.37323	✓ Normal		VPA < Control	Δ = -3.386	p = 1.00000	d = -0.186		C(vpa):C(dpo)	526.358	1	1.375	0.24553		VPA-DPO (16)	44.086	24.395	6.099
VPA-DPO	W = 0.874	p = 0.03091	✗ Non-normal		VPA-DPO > Control	Δ = 4.507	p = 1.00000	d = 0.207		Residual	22962.257	60
					VPA > DPO	Δ = 0.192	p = 1.00000	d = 0.011								Levene (variance)
Variance Homogeneity (Levene)					VPA-DPO > DPO	Δ = 8.085	p = 1.00000	d = 0.388								Control vs DPO	F = 0.059	p = 0.80937
All groups	F = 0.563	p = 0.64163	✓ Equal		VPA-DPO > VPA	Δ = 7.893	p = 1.00000	d = 0.370								Control vs VPA	F = 0.061	p = 0.80711
																Control vs VPA-DPO	F = 1.008	p = 0.32335
Selected Test	Kruskal-Wallis
════════════════════════════════════════
THIGMOTAXIS (%)
════════════════════════════════════════
Test Selection					One-Way ANOVA	F = 7.390	p = 0.00066	η² = 0.184		Two-Way ANOVA						Group (N)	Mean	SD	SE
Normality (Shapiro-Wilk)										Source	SS	df	F	p		Control (16)	8.987	5.583	1.396
Control	W = 0.927	p = 0.22109	✓ Normal		Games-Howell					C(vpa)	670.974	1	8.746	0.00443		DPO (16)	15.774	8.704	2.176
DPO	W = 0.929	p = 0.23814	✓ Normal		Control < DPO	Δ = -6.787	p = 0.06473	d = -0.928		C(dpo)	199.764	1	2.604	0.11185		VPA (16)	18.716	7.202	1.801
VPA	W = 0.974	p = 0.90444	✓ Normal		Control < VPA	Δ = -9.729	p = 0.00109	d = -1.510		C(vpa):C(dpo)	169.351	1	2.207	0.14258		VPA-DPO (16)	18.996	12.168	3.042
VPA-DPO	W = 0.917	p = 0.15053	✓ Normal		Control < VPA-DPO	Δ = -10.009	p = 0.03256	d = -1.057		Residual	4602.996	60
					DPO < VPA	Δ = -2.942	p = 0.72664	d = -0.368								Levene (variance)
Variance Homogeneity (Levene)					DPO < VPA-DPO	Δ = -3.222	p = 0.82438	d = -0.305								Control vs DPO	F = 4.589	p = 0.04042
All groups	F = 3.073	p = 0.03438	✗ Unequal		VPA < VPA-DPO	Δ = -0.280	p = 0.99982	d = -0.028								Control vs VPA	F = 0.836	p = 0.36770
																Control vs VPA-DPO	F = 6.416	p = 0.01678
Selected Test	Welch's ANOVA

## Sheet: Day7
════════════════════════════════════════
VELOCITY (CM/S)
════════════════════════════════════════
Test Selection					One-Way ANOVA	F = 0.516	p = 0.67282	η² = 0.025		Two-Way ANOVA						Group (N)	Mean	SD	SE
Normality (Shapiro-Wilk)										Source	SS	df	F	p		Control (16)	14.468	3.653	0.913
Control	W = 0.963	p = 0.70815	✓ Normal		Tukey's HSD					C(vpa)	0.150	1	0.011	0.91803		DPO (16)	15.481	3.950	0.987
DPO	W = 0.951	p = 0.50579	✓ Normal		Control < DPO	Δ = -1.012	p = 0.86970	d = -0.266		C(dpo)	21.214	1	1.515	0.22313		VPA (16)	14.232	2.718	0.680
VPA	W = 0.933	p = 0.26975	✓ Normal		Control > VPA	Δ = 0.236	p = 0.99800	d = 0.073		C(vpa):C(dpo)	0.310	1	0.022	0.88229		VPA-DPO (16)	15.523	4.434	1.109
VPA-DPO	W = 0.915	p = 0.13949	✓ Normal		Control < VPA-DPO	Δ = -1.055	p = 0.85530	d = -0.260		Residual	839.980	60
					DPO > VPA	Δ = 1.248	p = 0.78160	d = 0.368								Levene (variance)
Variance Homogeneity (Levene)					DPO < VPA-DPO	Δ = -0.042	p = 1.00000	d = -0.010								Control vs DPO	F = 0.320	p = 0.57596
All groups	F = 0.905	p = 0.44386	✓ Equal		VPA < VPA-DPO	Δ = -1.291	p = 0.76380	d = -0.351								Control vs VPA	F = 0.411	p = 0.52642
																Control vs VPA-DPO	F = 0.744	p = 0.39526
Selected Test	One-Way ANOVA
════════════════════════════════════════
HEADING DEVIATION (DEG)
════════════════════════════════════════
Test Selection					One-Way ANOVA	F = 8.830	p = 0.00006	η² = 0.306		Two-Way ANOVA						Group (N)	Mean	SD	SE
Normality (Shapiro-Wilk)										Source	SS	df	F	p		Control (16)	35.306	13.310	3.328
Control	W = 0.966	p = 0.76944	✓ Normal		Tukey's HSD					C(vpa)	5074.820	1	25.999	0.00000		DPO (16)	32.006	10.833	2.708
DPO	W = 0.919	p = 0.16303	✓ Normal		Control > DPO	Δ = 3.300	p = 0.90870	d = 0.272		C(dpo)	75.660	1	0.388	0.53591		VPA (16)	51.990	16.099	4.025
VPA	W = 0.966	p = 0.76930	✓ Normal		Control < VPA	Δ = -16.684	p = 0.00690	d = -1.130		C(vpa):C(dpo)	20.280	1	0.104	0.74832		VPA-DPO (16)	50.941	15.069	3.767
VPA-DPO	W = 0.977	p = 0.93244	✓ Normal		Control < VPA-DPO	Δ = -15.635	p = 0.01270	d = -1.100		Residual	11711.440	60
					DPO < VPA	Δ = -19.984	p = 0.00090	d = -1.456								Levene (variance)
Variance Homogeneity (Levene)					DPO < VPA-DPO	Δ = -18.935	p = 0.00170	d = -1.443								Control vs DPO	F = 0.313	p = 0.58025
All groups	F = 0.280	p = 0.83960	✓ Equal		VPA > VPA-DPO	Δ = 1.049	p = 0.99660	d = 0.067								Control vs VPA	F = 0.151	p = 0.70046
																Control vs VPA-DPO	F = 0.048	p = 0.82833
Selected Test	One-Way ANOVA
════════════════════════════════════════
MEANDER (DEG/CM)
════════════════════════════════════════
Test Selection					Kruskal-Wallis	H = 7.224	p = 0.06510	ε² = 0.070		Two-Way ANOVA						Group (N)	Mean	SD	SE
Normality (Shapiro-Wilk)										Source	SS	df	F	p		Control (16)	95.152	157.489	39.372
Control	W = 0.475	p = 0.00000	✗ Non-normal		Dunn's Test (Holm-Bonferroni)					C(vpa)	6936.458	1	0.559	0.45773		DPO (16)	64.616	38.927	9.732
DPO	W = 0.871	p = 0.02847	✗ Non-normal		DPO < Control	Δ = -30.536	p = 1.00000	d = -0.266		C(dpo)	6194.558	1	0.499	0.48272		VPA (16)	65.761	50.071	12.518
VPA	W = 0.629	p = 0.00003	✗ Non-normal		VPA < Control	Δ = -29.391	p = 1.00000	d = -0.252		C(vpa):C(dpo)	40340.209	1	3.249	0.07650		VPA-DPO (16)	135.650	144.367	36.092
VPA-DPO	W = 0.640	p = 0.00004	✗ Non-normal		VPA-DPO > Control	Δ = 40.498	p = 0.14491	d = 0.268		Residual	745003.560	60
					VPA > DPO	Δ = 1.145	p = 1.00000	d = 0.026								Levene (variance)
Variance Homogeneity (Levene)					VPA-DPO > DPO	Δ = 71.034	p = 0.14491	d = 0.672								Control vs DPO	F = 1.207	p = 0.28070
All groups	F = 1.092	p = 0.35938	✓ Equal		VPA-DPO > VPA	Δ = 69.889	p = 0.13612	d = 0.647								Control vs VPA	F = 1.186	p = 0.28477
																Control vs VPA-DPO	F = 0.042	p = 0.83956
Selected Test	Kruskal-Wallis
════════════════════════════════════════
TOTAL DISTANCE (CM)
════════════════════════════════════════
Test Selection					Kruskal-Wallis	H = 15.538	p = 0.00141	ε² = 0.209		Two-Way ANOVA						Group (N)	Mean	SD	SE
Normality (Shapiro-Wilk)										Source	SS	df	F	p		Control (16)	122.713	51.665	12.916
Control	W = 0.852	p = 0.01475	✗ Non-normal		Dunn's Test (Holm-Bonferroni)					C(vpa)	66374.520	1	13.755	0.00046		DPO (16)	136.765	66.709	16.677
DPO	W = 0.891	p = 0.05780	✓ Normal		DPO > Control	Δ = 14.052	p = 0.59494	d = 0.236		C(dpo)	8334.013	1	1.727	0.19379		VPA (16)	223.996	86.549	21.637
VPA	W = 0.950	p = 0.48715	✓ Normal		VPA > Control	Δ = 101.283	p = 0.00179	d = 1.421		C(vpa):C(dpo)	21755.965	1	4.508	0.03786		VPA-DPO (16)	164.298	68.500	17.125
VPA-DPO	W = 0.850	p = 0.01384	✗ Non-normal		VPA-DPO > Control	Δ = 41.585	p = 0.27906	d = 0.685		Residual	289535.345	60
					VPA > DPO	Δ = 87.231	p = 0.01015	d = 1.129								Levene (variance)
Variance Homogeneity (Levene)					VPA-DPO > DPO	Δ = 27.533	p = 0.39986	d = 0.407								Control vs DPO	F = 1.111	p = 0.30022
All groups	F = 1.095	p = 0.35847	✓ Equal		VPA-DPO < VPA	Δ = -59.697	p = 0.27906	d = -0.765								Control vs VPA	F = 3.393	p = 0.07538
																Control vs VPA-DPO	F = 0.641	p = 0.42964
Selected Test	Kruskal-Wallis
════════════════════════════════════════
ESCAPE LATENCY (S)
════════════════════════════════════════
Test Selection					Kruskal-Wallis	H = 9.032	p = 0.02886	ε² = 0.101		Two-Way ANOVA						Group (N)	Mean	SD	SE
Normality (Shapiro-Wilk)										Source	SS	df	F	p		Control (16)	10.738	7.101	1.775
Control	W = 0.721	p = 0.00029	✗ Non-normal		Dunn's Test (Holm-Bonferroni)					C(vpa)	359.339	1	4.833	0.03179		DPO (16)	10.491	7.217	1.804
DPO	W = 0.806	p = 0.00326	✗ Non-normal		DPO < Control	Δ = -0.247	p = 1.00000	d = -0.034		C(dpo)	37.134	1	0.499	0.48250		VPA (16)	16.753	7.453	1.863
VPA	W = 0.930	p = 0.24179	✓ Normal		VPA > Control	Δ = 6.016	p = 0.05566	d = 0.826		C(vpa):C(dpo)	26.074	1	0.351	0.55596		VPA-DPO (16)	13.953	11.805	2.951
VPA-DPO	W = 0.665	p = 0.00007	✗ Non-normal		VPA-DPO > Control	Δ = 3.216	p = 1.00000	d = 0.330		Residual	4461.348	60
					VPA > DPO	Δ = 6.262	p = 0.05566	d = 0.854								Levene (variance)
Variance Homogeneity (Levene)					VPA-DPO > DPO	Δ = 3.463	p = 1.00000	d = 0.354								Control vs DPO	F = 0.099	p = 0.75530
All groups	F = 0.412	p = 0.74522	✓ Equal		VPA-DPO < VPA	Δ = -2.800	p = 0.28487	d = -0.284								Control vs VPA	F = 1.124	p = 0.29750
																Control vs VPA-DPO	F = 0.614	p = 0.43932
Selected Test	Kruskal-Wallis
════════════════════════════════════════
PLATFORM DURATION (S)
════════════════════════════════════════
Test Selection					Kruskal-Wallis	H = 2.503	p = 0.47478	ε² = -0.008		Two-Way ANOVA						Group (N)	Mean	SD	SE
Normality (Shapiro-Wilk)										Source	SS	df	F	p		Control (16)	1.144	0.163	0.041
Control	W = 0.405	p = 0.00000	✗ Non-normal		Dunn's Test (Holm-Bonferroni)					C(vpa)	0.000	1	0.026	0.87301		DPO (16)	1.203	0.013	0.003
DPO	W = 0.273	p = 0.00000	✗ Non-normal		DPO > Control	Δ = 0.059	p = 1.00000	d = 0.513		C(dpo)	0.024	1	1.789	0.18604		VPA (16)	1.169	0.108	0.027
VPA	W = 0.520	p = 0.00000	✗ Non-normal		VPA > Control	Δ = 0.025	p = 1.00000	d = 0.181		C(vpa):C(dpo)	0.007	1	0.484	0.48936		VPA-DPO (16)	1.188	0.127	0.032
VPA-DPO	W = 0.705	p = 0.00019	✗ Non-normal		VPA-DPO > Control	Δ = 0.044	p = 1.00000	d = 0.299		Residual	0.819	60
					VPA < DPO	Δ = -0.034	p = 1.00000	d = -0.448								Levene (variance)
Variance Homogeneity (Levene)					VPA-DPO < DPO	Δ = -0.016	p = 1.00000	d = -0.173								Control vs DPO	F = 1.686	p = 0.20401
All groups	F = 0.919	p = 0.43707	✓ Equal		VPA-DPO > VPA	Δ = 0.019	p = 1.00000	d = 0.159								Control vs VPA	F = 0.067	p = 0.79736
																Control vs VPA-DPO	F = 0.016	p = 0.89984
Selected Test	Kruskal-Wallis
════════════════════════════════════════
PLATFORM FIRST ENTRY (S)
════════════════════════════════════════
Test Selection					Kruskal-Wallis	H = 9.003	p = 0.02925	ε² = 0.100		Two-Way ANOVA						Group (N)	Mean	SD	SE
Normality (Shapiro-Wilk)										Source	SS	df	F	p		Control (16)	9.784	7.226	1.806
Control	W = 0.717	p = 0.00026	✗ Non-normal		Dunn's Test (Holm-Bonferroni)					C(vpa)	344.798	1	4.546	0.03709		DPO (16)	9.484	7.217	1.804
DPO	W = 0.805	p = 0.00322	✗ Non-normal		DPO < Control	Δ = -0.300	p = 1.00000	d = -0.042		C(dpo)	43.478	1	0.573	0.45192		VPA (16)	15.775	7.494	1.873
VPA	W = 0.928	p = 0.22450	✓ Normal		VPA > Control	Δ = 5.991	p = 0.05412	d = 0.814		C(vpa):C(dpo)	29.093	1	0.384	0.53802		VPA-DPO (16)	12.778	11.954	2.989
VPA-DPO	W = 0.660	p = 0.00006	✗ Non-normal		VPA-DPO > Control	Δ = 2.994	p = 1.00000	d = 0.303		Residual	4550.337	60
					VPA > DPO	Δ = 6.291	p = 0.05412	d = 0.855								Levene (variance)
Variance Homogeneity (Levene)					VPA-DPO > DPO	Δ = 3.294	p = 1.00000	d = 0.334								Control vs DPO	F = 0.081	p = 0.77769
All groups	F = 0.394	p = 0.75790	✓ Equal		VPA-DPO < VPA	Δ = -2.997	p = 0.20633	d = -0.300								Control vs VPA	F = 1.081	p = 0.30674
																Control vs VPA-DPO	F = 0.570	p = 0.45615
Selected Test	Kruskal-Wallis
════════════════════════════════════════
IMMOBILITY (%)
════════════════════════════════════════
Test Selection					Kruskal-Wallis	H = 2.165	p = 0.53897	ε² = -0.014		Two-Way ANOVA						Group (N)	Mean	SD	SE
Normality (Shapiro-Wilk)										Source	SS	df	F	p		Control (16)	39.621	16.482	4.120
Control	W = 0.807	p = 0.00334	✗ Non-normal		Dunn's Test (Holm-Bonferroni)					C(vpa)	178.940	1	0.711	0.40240		DPO (16)	34.465	16.480	4.120
DPO	W = 0.913	p = 0.12901	✓ Normal		DPO < Control	Δ = -5.156	p = 1.00000	d = -0.313		C(dpo)	61.279	1	0.244	0.62346		VPA (16)	33.078	11.072	2.768
VPA	W = 0.950	p = 0.48649	✓ Normal		VPA < Control	Δ = -6.544	p = 1.00000	d = -0.466		C(vpa):C(dpo)	163.783	1	0.651	0.42296		VPA-DPO (16)	34.320	18.455	4.614
VPA-DPO	W = 0.835	p = 0.00817	✗ Non-normal		VPA-DPO < Control	Δ = -5.301	p = 1.00000	d = -0.303		Residual	15096.405	60
					VPA < DPO	Δ = -1.387	p = 1.00000	d = -0.099								Levene (variance)
Variance Homogeneity (Levene)					VPA-DPO < DPO	Δ = -0.145	p = 1.00000	d = -0.008								Control vs DPO	F = 0.231	p = 0.63447
All groups	F = 0.401	p = 0.75250	✓ Equal		VPA-DPO > VPA	Δ = 1.242	p = 1.00000	d = 0.082								Control vs VPA	F = 0.262	p = 0.61217
																Control vs VPA-DPO	F = 0.153	p = 0.69846
Selected Test	Kruskal-Wallis
════════════════════════════════════════
THIGMOTAXIS (%)
════════════════════════════════════════
Test Selection					Kruskal-Wallis	H = 6.762	p = 0.07987	ε² = 0.063		Two-Way ANOVA						Group (N)	Mean	SD	SE
Normality (Shapiro-Wilk)										Source	SS	df	F	p		Control (16)	3.959	4.971	1.243
Control	W = 0.766	p = 0.00101	✗ Non-normal		Dunn's Test (Holm-Bonferroni)					C(vpa)	34.841	1	0.650	0.42347		DPO (16)	8.701	9.075	2.269
DPO	W = 0.810	p = 0.00366	✗ Non-normal		DPO > Control	Δ = 4.742	p = 0.25645	d = 0.648		C(dpo)	230.650	1	4.300	0.04242		VPA (16)	6.380	5.150	1.288
VPA	W = 0.860	p = 0.01903	✗ Non-normal		VPA > Control	Δ = 2.421	p = 0.47577	d = 0.478		C(vpa):C(dpo)	14.299	1	0.267	0.60754		VPA-DPO (16)	9.232	8.998	2.249
VPA-DPO	W = 0.762	p = 0.00088	✗ Non-normal		VPA-DPO > Control	Δ = 5.272	p = 0.08280	d = 0.725		Residual	3218.498	60
					VPA < DPO	Δ = -2.321	p = 1.00000	d = -0.315								Levene (variance)
Variance Homogeneity (Levene)					VPA-DPO > DPO	Δ = 0.530	p = 1.00000	d = 0.059								Control vs DPO	F = 2.285	p = 0.14107
All groups	F = 1.105	p = 0.35434	✓ Equal		VPA-DPO > VPA	Δ = 2.851	p = 1.00000	d = 0.389								Control vs VPA	F = 0.000	p = 0.99030
																Control vs VPA-DPO	F = 1.020	p = 0.32054
Selected Test	Kruskal-Wallis

## Sheet: Day8
════════════════════════════════════════
VELOCITY (CM/S)
════════════════════════════════════════
Test Selection					Kruskal-Wallis	H = 8.814	p = 0.03187	ε² = 0.097		Two-Way ANOVA						Group (N)	Mean	SD	SE
Normality (Shapiro-Wilk)										Source	SS	df	F	p		Control (16)	14.762	3.605	0.901
Control	W = 0.949	p = 0.47036	✓ Normal		Dunn's Test (Holm-Bonferroni)					C(vpa)	63.734	1	4.110	0.04708		DPO (16)	17.941	3.819	0.955
DPO	W = 0.969	p = 0.81742	✓ Normal		DPO > Control	Δ = 3.180	p = 0.09510	d = 0.856		C(dpo)	49.486	1	3.191	0.07909		VPA (16)	14.187	3.576	0.894
VPA	W = 0.872	p = 0.02899	✗ Non-normal		VPA < Control	Δ = -0.575	p = 1.00000	d = -0.160		C(vpa):C(dpo)	32.311	1	2.084	0.15408		VPA-DPO (16)	14.525	4.654	1.163
VPA-DPO	W = 0.937	p = 0.31336	✓ Normal		VPA-DPO < Control	Δ = -0.237	p = 1.00000	d = -0.057		Residual	930.405	60
					VPA < DPO	Δ = -3.754	p = 0.04451	d = -1.015								Levene (variance)
Variance Homogeneity (Levene)					VPA-DPO < DPO	Δ = -3.417	p = 0.13695	d = -0.803								Control vs DPO	F = 0.405	p = 0.52916
All groups	F = 0.613	p = 0.60898	✓ Equal		VPA-DPO > VPA	Δ = 0.338	p = 1.00000	d = 0.081								Control vs VPA	F = 0.023	p = 0.87995
																Control vs VPA-DPO	F = 0.975	p = 0.33133
Selected Test	Kruskal-Wallis
════════════════════════════════════════
HEADING DEVIATION (DEG)
════════════════════════════════════════
Test Selection					Kruskal-Wallis	H = 14.389	p = 0.00242	ε² = 0.190		Two-Way ANOVA						Group (N)	Mean	SD	SE
Normality (Shapiro-Wilk)										Source	SS	df	F	p		Control (16)	26.075	8.885	2.221
Control	W = 0.981	p = 0.97002	✓ Normal		Dunn's Test (Holm-Bonferroni)					C(vpa)	1968.720	1	10.355	0.00208		DPO (16)	35.484	11.102	2.776
DPO	W = 0.806	p = 0.00332	✗ Non-normal		DPO > Control	Δ = 9.409	p = 0.12757	d = 0.936		C(dpo)	340.417	1	1.791	0.18591		VPA (16)	41.964	15.019	3.755
VPA	W = 0.970	p = 0.84018	✓ Normal		VPA > Control	Δ = 15.889	p = 0.00379	d = 1.288		C(vpa):C(dpo)	368.094	1	1.936	0.16923		VPA-DPO (16)	41.780	18.240	4.560
VPA-DPO	W = 0.949	p = 0.47750	✓ Normal		VPA-DPO > Control	Δ = 15.705	p = 0.00865	d = 1.095		Residual	11407.036	60
					VPA > DPO	Δ = 6.480	p = 0.60985	d = 0.491								Levene (variance)
Variance Homogeneity (Levene)					VPA-DPO > DPO	Δ = 6.296	p = 0.64687	d = 0.417								Control vs DPO	F = 0.060	p = 0.80783
All groups	F = 2.476	p = 0.06996	✓ Equal		VPA-DPO < VPA	Δ = -0.184	p = 0.77577	d = -0.011								Control vs VPA	F = 4.175	p = 0.04989
																Control vs VPA-DPO	F = 4.589	p = 0.04041
Selected Test	Kruskal-Wallis
════════════════════════════════════════
MEANDER (DEG/CM)
════════════════════════════════════════
Test Selection					Kruskal-Wallis	H = 5.550	p = 0.13570	ε² = 0.042		Two-Way ANOVA						Group (N)	Mean	SD	SE
Normality (Shapiro-Wilk)										Source	SS	df	F	p		Control (16)	67.919	72.965	18.241
Control	W = 0.516	p = 0.00000	✗ Non-normal		Dunn's Test (Holm-Bonferroni)					C(vpa)	9060.741	1	1.579	0.21376		DPO (16)	62.521	77.618	19.405
DPO	W = 0.523	p = 0.00000	✗ Non-normal		DPO < Control	Δ = -5.398	p = 1.00000	d = -0.072		C(dpo)	1366.212	1	0.238	0.62736		VPA (16)	77.078	70.494	17.623
VPA	W = 0.630	p = 0.00003	✗ Non-normal		VPA > Control	Δ = 9.159	p = 1.00000	d = 0.128		C(vpa):C(dpo)	3428.522	1	0.598	0.44256		VPA-DPO (16)	100.957	81.450	20.363
VPA-DPO	W = 0.809	p = 0.00361	✗ Non-normal		VPA-DPO > Control	Δ = 33.038	p = 0.75835	d = 0.427		Residual	344279.946	60
					VPA > DPO	Δ = 14.556	p = 0.75835	d = 0.196								Levene (variance)
Variance Homogeneity (Levene)					VPA-DPO > DPO	Δ = 38.435	p = 0.13277	d = 0.483								Control vs DPO	F = 0.028	p = 0.86933
All groups	F = 0.502	p = 0.68235	✓ Equal		VPA-DPO > VPA	Δ = 23.879	p = 1.00000	d = 0.313								Control vs VPA	F = 0.111	p = 0.74092
																Control vs VPA-DPO	F = 1.293	p = 0.26449
Selected Test	Kruskal-Wallis
════════════════════════════════════════
TOTAL DISTANCE (CM)
════════════════════════════════════════
Test Selection					Kruskal-Wallis	H = 11.570	p = 0.00901	ε² = 0.143		Two-Way ANOVA						Group (N)	Mean	SD	SE
Normality (Shapiro-Wilk)										Source	SS	df	F	p		Control (16)	110.251	54.175	13.544
Control	W = 0.814	p = 0.00422	✗ Non-normal		Dunn's Test (Holm-Bonferroni)					C(vpa)	90178.078	1	11.280	0.00137		DPO (16)	140.474	49.011	12.253
DPO	W = 0.926	p = 0.21031	✓ Normal		DPO > Control	Δ = 30.224	p = 0.34981	d = 0.585		C(dpo)	54.039	1	0.007	0.93475		VPA (16)	213.711	125.679	31.420
VPA	W = 0.879	p = 0.03722	✗ Non-normal		VPA > Control	Δ = 103.460	p = 0.00826	d = 1.069		C(vpa):C(dpo)	12892.271	1	1.613	0.20903		VPA-DPO (16)	187.162	104.144	26.036
VPA-DPO	W = 0.882	p = 0.04095	✗ Non-normal		VPA-DPO > Control	Δ = 76.912	p = 0.05041	d = 0.927		Residual	479673.763	60
					VPA > DPO	Δ = 73.236	p = 0.40818	d = 0.768								Levene (variance)
Variance Homogeneity (Levene)					VPA-DPO > DPO	Δ = 46.688	p = 0.77518	d = 0.574								Control vs DPO	F = 0.057	p = 0.81217
All groups	F = 4.407	p = 0.00723	✗ Unequal		VPA-DPO < VPA	Δ = -26.548	p = 0.77518	d = -0.230								Control vs VPA	F = 8.255	p = 0.00740
																Control vs VPA-DPO	F = 4.193	p = 0.04943
Selected Test	Kruskal-Wallis
════════════════════════════════════════
ESCAPE LATENCY (S)
════════════════════════════════════════
Test Selection					Kruskal-Wallis	H = 7.399	p = 0.06022	ε² = 0.073		Two-Way ANOVA						Group (N)	Mean	SD	SE
Normality (Shapiro-Wilk)										Source	SS	df	F	p		Control (16)	9.869	7.972	1.993
Control	W = 0.757	p = 0.00077	✗ Non-normal		Dunn's Test (Holm-Bonferroni)					C(vpa)	777.713	1	6.227	0.01535		DPO (16)	9.328	4.536	1.134
DPO	W = 0.937	p = 0.31253	✓ Normal		DPO < Control	Δ = -0.541	p = 0.89497	d = -0.083		C(dpo)	1.129	1	0.009	0.92457		VPA (16)	16.566	13.338	3.334
VPA	W = 0.712	p = 0.00023	✗ Non-normal		VPA > Control	Δ = 6.697	p = 0.09525	d = 0.610		C(vpa):C(dpo)	1.210	1	0.010	0.92192		VPA-DPO (16)	16.575	15.412	3.853
VPA-DPO	W = 0.757	p = 0.00078	✗ Non-normal		VPA-DPO > Control	Δ = 6.706	p = 0.39400	d = 0.547		Residual	7493.443	60
					VPA > DPO	Δ = 7.238	p = 0.23077	d = 0.727								Levene (variance)
Variance Homogeneity (Levene)					VPA-DPO > DPO	Δ = 7.247	p = 0.65119	d = 0.638								Control vs DPO	F = 0.500	p = 0.48511
All groups	F = 1.611	p = 0.19616	✓ Equal		VPA-DPO > VPA	Δ = 0.009	p = 0.89497	d = 0.001								Control vs VPA	F = 1.282	p = 0.26659
																Control vs VPA-DPO	F = 1.764	p = 0.19408
Selected Test	Kruskal-Wallis
════════════════════════════════════════
PLATFORM DURATION (S)
════════════════════════════════════════
Test Selection					Kruskal-Wallis	H = 2.068	p = 0.55834	ε² = -0.016		Two-Way ANOVA						Group (N)	Mean	SD	SE
Normality (Shapiro-Wilk)										Source	SS	df	F	p		Control (16)	1.163	0.150	0.037
Control	W = 0.273	p = 0.00000	✗ Non-normal		Dunn's Test (Holm-Bonferroni)					C(vpa)	0.063	1	1.499	0.22557		DPO (16)	1.200	0.000	0.000
DPO	W = 1.000	p = 1.00000	✓ Normal		DPO > Control	Δ = 0.037	p = 1.00000	d = 0.354		C(dpo)	0.001	1	0.015	0.90296		VPA (16)	1.131	0.275	0.069
VPA	W = 0.273	p = 0.00000	✗ Non-normal		VPA < Control	Δ = -0.031	p = 1.00000	d = -0.141		C(vpa):C(dpo)	0.016	1	0.375	0.54271		VPA-DPO (16)	1.106	0.262	0.065
VPA-DPO	W = 0.414	p = 0.00000	✗ Non-normal		VPA-DPO < Control	Δ = -0.056	p = 1.00000	d = -0.264		Residual	2.501	60
					VPA < DPO	Δ = -0.069	p = 1.00000	d = -0.354								Levene (variance)
Variance Homogeneity (Levene)					VPA-DPO < DPO	Δ = -0.094	p = 0.90435	d = -0.506								Control vs DPO	F = 1.000	p = 0.32531
All groups	F = 0.630	p = 0.59869	✓ Equal		VPA-DPO < VPA	Δ = -0.025	p = 1.00000	d = -0.093								Control vs VPA	F = 0.159	p = 0.69269
																Control vs VPA-DPO	F = 0.556	p = 0.46186
Selected Test	Kruskal-Wallis
════════════════════════════════════════
PLATFORM FIRST ENTRY (S)
════════════════════════════════════════
Test Selection					Kruskal-Wallis	H = 7.399	p = 0.06022	ε² = 0.073		Two-Way ANOVA						Group (N)	Mean	SD	SE
Normality (Shapiro-Wilk)										Source	SS	df	F	p		Control (16)	8.900	8.074	2.019
Control	W = 0.752	p = 0.00067	✗ Non-normal		Dunn's Test (Holm-Bonferroni)					C(vpa)	789.610	1	6.165	0.01584		DPO (16)	8.328	4.536	1.134
DPO	W = 0.937	p = 0.31253	✓ Normal		DPO < Control	Δ = -0.572	p = 0.89497	d = -0.087		C(dpo)	1.183	1	0.009	0.92377		VPA (16)	15.625	13.544	3.386
VPA	W = 0.706	p = 0.00019	✗ Non-normal		VPA > Control	Δ = 6.725	p = 0.09525	d = 0.603		C(vpa):C(dpo)	1.440	1	0.011	0.91591		VPA-DPO (16)	15.653	15.591	3.898
VPA-DPO	W = 0.755	p = 0.00072	✗ Non-normal		VPA-DPO > Control	Δ = 6.753	p = 0.39400	d = 0.544		Residual	7684.357	60
					VPA > DPO	Δ = 7.297	p = 0.23077	d = 0.722								Levene (variance)
Variance Homogeneity (Levene)					VPA-DPO > DPO	Δ = 7.325	p = 0.65119	d = 0.638								Control vs DPO	F = 0.510	p = 0.48080
All groups	F = 1.596	p = 0.19985	✓ Equal		VPA-DPO > VPA	Δ = 0.028	p = 0.89497	d = 0.002								Control vs VPA	F = 1.252	p = 0.27209
																Control vs VPA-DPO	F = 1.748	p = 0.19616
Selected Test	Kruskal-Wallis
════════════════════════════════════════
IMMOBILITY (%)
════════════════════════════════════════
Test Selection					Kruskal-Wallis	H = 3.607	p = 0.30717	ε² = 0.010		Two-Way ANOVA						Group (N)	Mean	SD	SE
Normality (Shapiro-Wilk)										Source	SS	df	F	p		Control (16)	37.509	14.981	3.745
Control	W = 0.877	p = 0.03436	✗ Non-normal		Dunn's Test (Holm-Bonferroni)					C(vpa)	108.803	1	0.380	0.53976		DPO (16)	28.151	12.038	3.009
DPO	W = 0.872	p = 0.02893	✗ Non-normal		DPO < Control	Δ = -9.359	p = 0.35304	d = -0.689		C(dpo)	130.766	1	0.457	0.50158		VPA (16)	33.617	17.578	4.394
VPA	W = 0.800	p = 0.00270	✗ Non-normal		VPA < Control	Δ = -3.892	p = 1.00000	d = -0.238		C(vpa):C(dpo)	675.996	1	2.363	0.12950		VPA-DPO (16)	37.258	21.586	5.397
VPA-DPO	W = 0.841	p = 0.01022	✗ Non-normal		VPA-DPO < Control	Δ = -0.251	p = 1.00000	d = -0.014		Residual	17164.346	60
					VPA > DPO	Δ = 5.467	p = 1.00000	d = 0.363								Levene (variance)
Variance Homogeneity (Levene)					VPA-DPO > DPO	Δ = 9.108	p = 1.00000	d = 0.521								Control vs DPO	F = 0.243	p = 0.62562
All groups	F = 0.941	p = 0.42678	✓ Equal		VPA-DPO > VPA	Δ = 3.641	p = 1.00000	d = 0.185								Control vs VPA	F = 0.024	p = 0.87729
																Control vs VPA-DPO	F = 1.221	p = 0.27795
Selected Test	Kruskal-Wallis
════════════════════════════════════════
THIGMOTAXIS (%)
════════════════════════════════════════
Test Selection					Kruskal-Wallis	H = 5.571	p = 0.13443	ε² = 0.043		Two-Way ANOVA						Group (N)	Mean	SD	SE
Normality (Shapiro-Wilk)										Source	SS	df	F	p		Control (16)	4.147	5.320	1.330
Control	W = 0.787	p = 0.00183	✗ Non-normal		Dunn's Test (Holm-Bonferroni)					C(vpa)	162.745	1	3.366	0.07153		DPO (16)	6.909	6.328	1.582
DPO	W = 0.802	p = 0.00286	✗ Non-normal		DPO > Control	Δ = 2.762	p = 0.58987	d = 0.473		C(dpo)	179.022	1	3.702	0.05909		VPA (16)	6.754	5.054	1.263
VPA	W = 0.916	p = 0.14780	✓ Normal		VPA > Control	Δ = 2.607	p = 0.58987	d = 0.502		C(vpa):C(dpo)	5.430	1	0.112	0.73871		VPA-DPO (16)	10.681	9.977	2.494
VPA-DPO	W = 0.870	p = 0.02762	✗ Non-normal		VPA-DPO > Control	Δ = 6.534	p = 0.12874	d = 0.817		Residual	2901.404	60
					VPA < DPO	Δ = -0.156	p = 1.00000	d = -0.027								Levene (variance)
Variance Homogeneity (Levene)					VPA-DPO > DPO	Δ = 3.772	p = 1.00000	d = 0.451								Control vs DPO	F = 0.202	p = 0.65600
All groups	F = 1.790	p = 0.15872	✓ Equal		VPA-DPO > VPA	Δ = 3.928	p = 1.00000	d = 0.497								Control vs VPA	F = 0.009	p = 0.92584
																Control vs VPA-DPO	F = 3.136	p = 0.08673
Selected Test	Kruskal-Wallis
