# Supplementary material for: Therapeutic timing limitations of postnatal darbepoetin in a valproic acid rat model of Autism Spectrum Disorder
Source: PLoS One. 2025 Nov 24;20(11):e0337294. doi: 10.1371/journal.pone.0337294 (PMC12643318; doi:10.1371/journal.pone.0337294)
Supplement: S4 File — (XLSX) [file pone.0337294.s004.xlsx]

## Sheet: Hematocrit
════════════════════════════════════════
HEMATOCRIT INCREASE (%)
════════════════════════════════════════
Test Selection					One-Way ANOVA	F = 5.445	p = 0.01668	η² = 0.421		Two-Way ANOVA						Group (N)	Mean	SD	SE
Normality (Shapiro-Wilk)										Source	SS	df	F	p		Control (6)	36.759	43.073	17.584
Control	W = 0.950	p = 0.74010	✓ Normal		Tukey's HSD					C(vpa)	0.000	1	0.000	1.00000		DPO (6)	121.009	104.109	42.502
DPO	W = 0.862	p = 0.19767	✓ Normal		Control < DPO	Δ = -84.250	p = 0.21630	d = -1.058		C(dpo)	58601.109	1	8.528	0.01055		VPA-DPO (6)	194.587	89.006	36.336
VPA-DPO	W = 0.938	p = 0.64404	✓ Normal		Control < VPA-DPO	Δ = -157.827	p = 0.01280	d = -2.257		C(vpa):C(dpo)	16240.938	1	2.363	0.14504
					DPO < VPA-DPO	Δ = -73.577	p = 0.30230	d = -0.760		Residual	103079.773	15				Levene (variance)
Variance Homogeneity (Levene)																Control vs DPO	F = 2.668	p = 0.13345
All groups	F = 1.125	p = 0.35056	✓ Equal													Control vs VPA-DPO	F = 0.885	p = 0.36893
Selected Test	One-Way ANOVA
════════════════════════════════════════
HEMATOCRIT AT P21 (%)
════════════════════════════════════════
Test Selection					Kruskal-Wallis	H = 4.323	p = 0.11514	ε² = 0.155		Two-Way ANOVA						Group (N)	Mean	SD	SE
Normality (Shapiro-Wilk)										Source	SS	df	F	p		Control (6)	30.600	5.704	2.329
Control	W = 0.878	p = 0.26028	✓ Normal		Dunn's Test (Holm-Bonferroni)					C(vpa)	0.000	1	0.000	1.00000		DPO (6)	38.433	15.240	6.222
DPO	W = 0.854	p = 0.16913	✓ Normal		DPO > Control	Δ = 7.833	p = 0.60728	d = 0.681		C(dpo)	9.507	1	0.075	0.78771		VPA-DPO (6)	25.850	10.709	4.372
VPA-DPO	W = 0.760	p = 0.02481	✗ Non-normal		VPA-DPO < Control	Δ = -4.750	p = 0.27361	d = -0.554		C(vpa):C(dpo)	475.021	1	3.755	0.07170
					VPA-DPO < DPO	Δ = -12.583	p = 0.13593	d = -0.955		Residual	1897.408	15				Levene (variance)
Variance Homogeneity (Levene)																Control vs DPO	F = 15.209	p = 0.00296
All groups	F = 3.793	p = 0.04645	✗ Unequal													Control vs VPA-DPO	F = 0.245	p = 0.63157
Selected Test	Kruskal-Wallis
════════════════════════════════════════
HEMATOCRIT AT P28 (%)
════════════════════════════════════════
Test Selection					Kruskal-Wallis	H = 19.304	p = 0.00024	ε² = 0.815		Two-Way ANOVA						Group (N)	Mean	SD	SE
Normality (Shapiro-Wilk)										Source	SS	df	F	p		Control (6)	41.000	12.933	5.280
Control	W = 0.708	p = 0.00754	✗ Non-normal		Dunn's Test (Holm-Bonferroni)					C(vpa)	284.970	1	3.221	0.08784		DPO (6)	72.400	2.375	0.970
DPO	W = 0.819	p = 0.08728	✓ Normal		DPO > Control	Δ = 31.400	p = 0.02176	d = 3.377		C(dpo)	7103.600	1	80.284	0.00000		VPA (6)	31.100	12.763	5.211
VPA	W = 0.723	p = 0.01070	✗ Non-normal		VPA < Control	Δ = -9.900	p = 0.50476	d = -0.771		C(vpa):C(dpo)	54.300	1	0.614	0.44258		VPA-DPO (6)	68.517	4.256	1.738
VPA-DPO	W = 0.903	p = 0.38981	✓ Normal		VPA-DPO > Control	Δ = 27.517	p = 0.14923	d = 2.858		Residual	1769.628	20
					VPA < DPO	Δ = -41.300	p = 0.00052	d = -4.499								Levene (variance)
Variance Homogeneity (Levene)					VPA-DPO < DPO	Δ = -3.883	p = 0.50476	d = -1.127								Control vs DPO	F = 1.730	p = 0.21781
All groups	F = 0.885	p = 0.46593	✓ Equal		VPA-DPO > VPA	Δ = 37.417	p = 0.00946	d = 3.933								Control vs VPA	F = 0.039	p = 0.84820
																Control vs VPA-DPO	F = 1.187	p = 0.30155
Selected Test	Kruskal-Wallis

## Sheet: Hemoglobin
════════════════════════════════════════
HEMOGLOBIN % INCREASE
════════════════════════════════════════
Test Selection					One-Way ANOVA	F = 10.076	p = 0.00168	η² = 0.573		Two-Way ANOVA						Group (N)	Mean	SD	SE
Normality (Shapiro-Wilk)										Source	SS	df	F	p		Control (6)	19.849	17.227	7.033
Control	W = 0.890	p = 0.31826	✓ Normal		Tukey's HSD					C(vpa)	0.000	1	0.000	1.00000		DPO (6)	72.410	36.300	14.819
DPO	W = 0.941	p = 0.66419	✓ Normal		Control < DPO	Δ = -52.561	p = 0.02400	d = -1.850		C(dpo)	16951.411	1	18.134	0.00069		VPA-DPO (6)	97.486	34.496	14.083
VPA-DPO	W = 0.925	p = 0.54239	✓ Normal		Control < VPA-DPO	Δ = -77.637	p = 0.00140	d = -2.848		C(vpa):C(dpo)	1886.332	1	2.018	0.17591
					DPO < VPA-DPO	Δ = -25.075	p = 0.35580	d = -0.708		Residual	14021.945	15				Levene (variance)
Variance Homogeneity (Levene)																Control vs DPO	F = 4.135	p = 0.06941
All groups	F = 1.168	p = 0.33778	✓ Equal													Control vs VPA-DPO	F = 0.539	p = 0.47975
Selected Test	One-Way ANOVA
════════════════════════════════════════
HEMOGLOBIN AT P21 (G/DL)
════════════════════════════════════════
Test Selection					One-Way ANOVA	F = 1.883	p = 0.21675	η² = 0.259		Two-Way ANOVA						Group (N)	Mean	SD	SE
Normality (Shapiro-Wilk)										Source	SS	df	F	p		Control (6)	13.067	0.671	0.274
Control	W = 0.893	p = 0.33616	✓ Normal		Games-Howell					C(vpa)	0.000	1	0.000	1.00000		DPO (6)	14.450	2.975	1.215
DPO	W = 0.910	p = 0.43626	✓ Normal		Control < DPO	Δ = -1.383	p = 0.54518	d = -0.641		C(dpo)	0.001	1	0.000	0.98766		VPA-DPO (6)	11.650	2.046	0.835
VPA-DPO	W = 0.793	p = 0.05059	✓ Normal		Control > VPA-DPO	Δ = 1.417	p = 0.31103	d = 0.930		C(vpa):C(dpo)	23.520	1	5.231	0.03713
					DPO > VPA-DPO	Δ = 2.800	p = 0.19501	d = 1.097		Residual	67.443	15				Levene (variance)
Variance Homogeneity (Levene)																Control vs DPO	F = 13.033	p = 0.00477
All groups	F = 3.899	p = 0.04331	✗ Unequal													Control vs VPA-DPO	F = 1.176	p = 0.30355
Selected Test	Welch's ANOVA
════════════════════════════════════════
HEMOGLOBIN AT P28 (G/DL)
════════════════════════════════════════
Test Selection					Kruskal-Wallis	H = 19.355	p = 0.00023	ε² = 0.818		Two-Way ANOVA						Group (N)	Mean	SD	SE
Normality (Shapiro-Wilk)										Source	SS	df	F	p		Control (6)	15.667	2.481	1.013
Control	W = 0.737	p = 0.01492	✗ Non-normal		Dunn's Test (Holm-Bonferroni)					C(vpa)	27.950	1	5.708	0.02685		DPO (6)	24.033	1.371	0.560
DPO	W = 0.846	p = 0.14683	✓ Normal		DPO > Control	Δ = 8.367	p = 0.02051	d = 4.175		C(dpo)	486.900	1	99.440	0.00000		VPA (6)	12.867	2.950	1.204
VPA	W = 0.837	p = 0.12241	✓ Normal		VPA < Control	Δ = -2.800	p = 0.50517	d = -1.027		C(vpa):C(dpo)	2.470	1	0.505	0.48571		VPA-DPO (6)	22.517	1.688	0.689
VPA-DPO	W = 0.892	p = 0.32819	✓ Normal		VPA-DPO > Control	Δ = 6.850	p = 0.15682	d = 3.228		Residual	97.928	20
					VPA < DPO	Δ = -11.167	p = 0.00048	d = -4.855								Levene (variance)
Variance Homogeneity (Levene)					VPA-DPO < DPO	Δ = -1.517	p = 0.50517	d = -0.986								Control vs DPO	F = 0.330	p = 0.57810
All groups	F = 0.244	p = 0.86437	✓ Equal		VPA-DPO > VPA	Δ = 9.650	p = 0.01018	d = 4.015								Control vs VPA	F = 0.011	p = 0.91963
																Control vs VPA-DPO	F = 0.236	p = 0.63745
Selected Test	Kruskal-Wallis
